# Supplementary material for: 2,3-Diamino­pyridinium (2E,4E)-hexa-2,4-dienoate
Source: Acta Crystallogr Sect E Struct Rep Online. 2010 Aug 21;66(Pt 9):o2369. doi: 10.1107/S1600536810032617 (PMC3007997; doi:10.1107/S1600536810032617)
Supplement: Supplementary file 2 [file e-66-o2369-Isup2.hkl]

#
# h,k,l, Fc-squared, Fo-squared, sigma(Fo-squared) and status flag
#
data_I
_shelx_title ' h90_0m in P2(1)/c  (100K)'
_shelx_refln_list_code          4
_shelx_F_calc_maximum      147.69
_exptl_crystal_F_000       472.00
_reflns_d_resolution_high  0.7697
 
loop_
 _symmetry_equiv_pos_as_xyz
 'x, y, z'
 '-x, y+1/2, -z+1/2'
 '-x, -y, -z'
 'x, -y-1/2, z-1/2'
 
_cell_length_a     9.0440
_cell_length_b    10.6964
_cell_length_c    12.4632
_cell_angle_alpha  90.000
_cell_angle_beta   94.947
_cell_angle_gamma  90.000
 
_shelx_F_squared_multiplier     1.000
 
loop_
 _refln_index_h
 _refln_index_k
 _refln_index_l
 _refln_F_squared_calc
 _refln_F_squared_meas
 _refln_F_squared_sigma
 _refln_observed_status
   3   0   0     2322.43     2336.34     45.27 o
   4   0   0      344.77      335.14     16.19 o
   5   0   0      437.72      386.93     15.71 o
   6   0   0      585.71      648.87     22.19 o
   7   0   0       90.69       93.99     11.93 o
   8   0   0      295.05      346.43     19.76 o
   9   0   0       39.61       41.48     10.12 o
  10   0   0      335.31      378.05     59.55 o
  11   0   0      289.99      287.05     25.44 o
   1   1   0        2.15       -1.32      0.66 o
   2   1   0        0.00        4.41      3.50 o
   3   1   0       59.62       60.81      4.63 o
   4   1   0      240.75      226.30      8.38 o
   5   1   0      622.56      626.21     14.77 o
   6   1   0       37.56       36.07      5.94 o
   7   1   0      301.07      306.80     14.33 o
   8   1   0      242.67      259.81     12.41 o
   9   1   0       44.50       47.40      7.77 o
  10   1   0       87.16       74.35     11.50 o
  11   1   0       59.75       77.52     19.96 o
   0   2   0      664.79      612.63     19.54 o
   1   2   0        0.02        2.89      6.27 o
   2   2   0    21812.84    20914.42    250.58 o
   3   2   0     1637.52     1485.02     28.46 o
   4   2   0       52.19       55.71      5.41 o
   5   2   0       59.03       64.01      6.04 o
   6   2   0        0.95       -4.95      3.87 o
   7   2   0       20.03       13.81      5.75 o
   8   2   0      327.73      352.36     14.11 o
   9   2   0       55.18       53.64      8.28 o
  10   2   0       17.67       16.32      6.15 o
  11   2   0       73.74       77.64     11.30 o
   1   3   0     1081.32     1045.02     23.47 o
   2   3   0     1033.46      941.64     51.78 o
   3   3   0      430.94      371.32     34.02 o
   4   3   0        7.39        7.15      2.95 o
   5   3   0       51.74       63.69      5.99 o
   6   3   0      191.68      180.71     13.02 o
   7   3   0      161.95      164.91     13.40 o
   8   3   0       53.98       55.38      7.77 o
   9   3   0      369.68      381.08     15.29 o
  10   3   0        2.66       12.25     10.81 o
  11   3   0       10.29       -7.21      8.50 o
   0   4   0       39.34       26.20      9.17 o
   1   4   0      274.62      282.49     14.47 o
   2   4   0       60.81       61.75      5.91 o
   3   4   0      235.29      204.62     19.36 o
   4   4   0     2716.65     2750.39     39.26 o
   5   4   0      100.86      106.77      7.27 o
   6   4   0      176.89      179.46      9.62 o
   7   4   0       34.07       28.38      5.65 o
   8   4   0        7.74        8.07      4.60 o
   9   4   0      108.93      150.39     14.92 o
  10   4   0        6.09        9.05     11.83 o
  11   4   0        0.35       16.47      9.71 o
   1   5   0      773.85      768.28     21.93 o
   2   5   0      425.73      387.49     20.31 o
   3   5   0      324.02      356.72     13.62 o
   4   5   0     2464.88     2398.46     37.27 o
   5   5   0      187.12      179.05     19.85 o
   6   5   0      223.08      219.17     16.77 o
   7   5   0     1955.49     1942.83     45.08 o
   8   5   0       44.53       39.93     10.91 o
   9   5   0      115.74      122.34     30.32 o
  10   5   0       29.70       30.19     11.83 o
   0   6   0     1186.55     1177.31     44.19 o
   1   6   0       46.48       50.27      5.58 o
   2   6   0        0.44       -6.52      3.86 o
   3   6   0        9.75       14.30      5.57 o
   4   6   0       28.08       31.28      5.21 o
   5   6   0       52.54       49.28      8.60 o
   6   6   0      348.68      369.23     19.46 o
   7   6   0       19.05       33.79     21.52 o
   8   6   0        3.43       16.85     12.80 o
   9   6   0        0.52      -11.95      7.07 o
  10   6   0        8.15        3.76     11.32 o
   1   7   0        3.15        0.01      4.74 o
   2   7   0        9.51       19.69      5.64 o
   3   7   0        3.94        5.52      9.97 o
   4   7   0      237.46      233.40     13.43 o
   5   7   0     1177.19     1105.95     32.03 o
   6   7   0       36.07       33.01     10.06 o
   7   7   0       47.72       40.58     10.99 o
   8   7   0        0.12       -5.36     11.43 o
   9   7   0       16.29       32.55     24.86 o
  10   7   0        6.05       15.63     10.42 o
   0   8   0      103.03      113.76      9.63 o
   1   8   0       32.68       39.17      6.63 o
   2   8   0        1.50       -3.73      5.04 o
   3   8   0      236.39      249.30     13.27 o
   4   8   0      107.68       91.98     11.19 o
   5   8   0      257.79      255.52     19.04 o
   6   8   0       77.03       43.02     10.81 o
   7   8   0        4.49        7.49     10.07 o
   8   8   0      214.28      233.55     22.25 o
   9   8   0       15.16        4.16     17.61 o
   1   9   0      130.78      141.51     18.23 o
   2   9   0       41.71       37.78      7.65 o
   3   9   0     1023.89     1016.99     26.31 o
   4   9   0      215.15      196.66     15.52 o
   5   9   0       13.14       11.86      8.66 o
   6   9   0        5.79        4.55      9.86 o
   7   9   0        8.69        9.49      8.05 o
   8   9   0       54.51       47.71     13.50 o
   0  10   0      639.76      606.68     47.74 o
   1  10   0        2.41       -9.94     13.02 o
   2  10   0      343.18      395.68     28.19 o
   3  10   0      211.97      227.85     22.77 o
   4  10   0       58.60       57.66     11.19 o
   5  10   0        0.16       -1.02     10.01 o
   6  10   0        1.91        7.20     35.03 o
   7  10   0       49.34       54.53     13.53 o
   8  10   0       37.51       41.32     30.13 o
   1  11   0      496.55      480.39     59.10 o
   2  11   0        6.23       19.18     16.40 o
   3  11   0       19.02       45.79     17.27 o
   4  11   0       20.53       44.09     24.50 o
   5  11   0       18.54       21.13      9.82 o
   6  11   0        2.82       50.48     26.85 o
   7  11   0        3.50        1.11     20.93 o
   0  12   0      212.71      203.13     37.73 o
   1  12   0      260.92      288.34     39.77 o
   2  12   0       13.78      -15.60     16.68 o
   3  12   0       23.39       30.70     28.05 o
   4  12   0        4.56       20.48     28.07 o
   5  12   0       30.14      103.35     33.59 o
   1  13   0      270.51      466.13    119.34 o
   2  13   0       49.42       78.96     24.99 o
   3  13   0        0.01       36.93     32.58 o
   4  13   0        1.25       35.78     24.49 o
 -11   1   1      144.93      176.19     20.81 o
 -10   1   1       65.65       72.26      9.78 o
  -9   1   1       48.73       65.36     12.06 o
  -8   1   1       61.14       74.05      7.90 o
  -7   1   1        8.54        2.24      5.14 o
  -6   1   1      450.88      487.21     14.73 o
  -5   1   1      361.96      375.11     11.76 o
  -4   1   1        2.94        1.51      1.72 o
  -3   1   1      286.56      279.96      9.06 o
  -2   1   1     1629.38     1603.58     32.72 o
   0   1   1        0.12       -0.25      0.95 o
   1   1   1      292.94      298.84      6.60 o
   2   1   1     1473.67     1402.54     23.77 o
   3   1   1     1066.86     1097.98     16.89 o
   4   1   1      255.46      259.75      8.44 o
   5   1   1      513.97      543.26     15.07 o
   6   1   1      603.52      625.15     15.62 o
   7   1   1      127.96      134.69      9.81 o
   8   1   1       73.70       60.34     12.31 o
   9   1   1       23.01       29.14      8.72 o
  10   1   1       88.22       86.10     15.06 o
  11   1   1      159.82      140.06     13.67 o
 -11   2   1        5.23        3.05      7.68 o
 -10   2   1        4.42        9.47      7.10 o
  -9   2   1      197.10      210.09     13.09 o
  -8   2   1       21.11       20.19      6.00 o
  -7   2   1        0.02       -3.25      6.06 o
  -6   2   1      215.69      196.89     10.84 o
  -5   2   1       69.16       73.32      7.14 o
  -4   2   1      251.54      266.06      8.83 o
  -3   2   1     2956.91     2838.66     31.39 o
  -2   2   1     4240.49     4246.81     53.09 o
  -1   2   1       21.18       18.69      4.62 o
   0   2   1     2340.26     2172.81     28.96 o
   1   2   1     8043.77     7894.53     79.00 o
   2   2   1    17532.82    16546.21    260.54 o
   3   2   1        5.04        6.62      3.64 o
   4   2   1      184.36      164.63      7.37 o
   5   2   1       30.71       28.86      5.15 o
   6   2   1       64.68       67.03      6.89 o
   7   2   1       88.11       90.64      8.57 o
   8   2   1      216.63      218.03     11.87 o
   9   2   1        2.66        2.49     12.78 o
  10   2   1        0.02       11.48      5.66 o
  11   2   1       50.89       44.44     12.22 o
 -11   3   1       41.29       31.70     15.02 o
 -10   3   1      210.25      229.69     14.46 o
  -9   3   1       69.48       58.30      8.50 o
  -8   3   1      141.01      139.75     10.82 o
  -7   3   1       51.26       53.34      7.09 o
  -6   3   1      148.90      173.16     10.81 o
  -5   3   1      618.61      631.84     14.52 o
  -4   3   1      133.32      149.28      5.98 o
  -3   3   1        3.95       22.62      6.13 o
  -2   3   1     2533.92     2428.21     30.26 o
  -1   3   1      507.71      511.77      9.33 o
   0   3   1     1328.22     1374.23     18.56 o
   1   3   1     1321.66     1319.51     24.66 o
   2   3   1        0.09        1.99      2.29 o
   3   3   1      198.23      216.15      7.82 o
   4   3   1      678.77      649.47     11.95 o
   5   3   1       31.96       37.52      5.58 o
   6   3   1       15.85        9.33      5.73 o
   7   3   1       38.60       43.66      6.93 o
   8   3   1       86.28       87.36      8.63 o
   9   3   1      723.83      739.35     20.52 o
  10   3   1       38.19       36.54     15.23 o
  11   3   1        0.01        7.39     16.57 o
 -11   4   1       13.91       35.01     14.23 o
 -10   4   1       84.53       83.74     15.09 o
  -9   4   1       96.74      115.96     15.43 o
  -8   4   1        2.98        6.68      4.80 o
  -7   4   1      252.62      249.28     16.07 o
  -6   4   1       83.77       77.96      7.87 o
  -5   4   1     1016.71      992.29     17.26 o
  -4   4   1      201.00      231.71     11.96 o
  -3   4   1     1566.78     1577.91     25.42 o
  -2   4   1      540.48      567.32     13.66 o
  -1   4   1      243.37      255.91      9.94 o
   0   4   1      198.63      175.98      6.57 o
   1   4   1     1580.60     1564.33     22.92 o
   2   4   1     1222.64     1213.97     15.05 o
   3   4   1     1580.23     1582.90     20.17 o
   4   4   1     2473.33     2438.20     32.65 o
   5   4   1       18.50       23.76      4.38 o
   6   4   1      207.04      203.34     12.54 o
   7   4   1      343.75      363.64     14.07 o
   8   4   1       14.24       12.28      8.43 o
   9   4   1       51.11       57.30     11.37 o
  10   4   1        4.37       -5.08     14.54 o
  11   4   1        7.11        4.21      9.18 o
 -10   5   1       17.28        3.87      9.66 o
  -9   5   1       18.06       22.44     10.14 o
  -8   5   1      141.08      140.77     15.78 o
  -7   5   1      207.21      224.17     23.89 o
  -6   5   1       34.63       17.82      6.89 o
  -5   5   1       56.31       64.71      5.29 o
  -4   5   1       12.57       13.36      5.61 o
  -3   5   1      113.79      147.89     17.33 o
  -2   5   1      452.31      484.01     15.77 o
  -1   5   1      298.50      336.08     19.08 o
   0   5   1      175.98      186.25      8.66 o
   1   5   1       24.17       31.10      4.96 o
   2   5   1      141.32      153.02      8.37 o
   3   5   1      573.06      595.71     13.61 o
   4   5   1        4.12        9.68      3.66 o
   5   5   1       20.10       16.24      6.57 o
   6   5   1      136.22      108.08     13.70 o
   7   5   1      603.57      593.54     25.36 o
   8   5   1        4.93       12.67      8.25 o
   9   5   1        1.30       -1.39      8.72 o
  10   5   1       15.02        9.47      9.55 o
 -10   6   1        0.27       10.41      9.49 o
  -9   6   1        0.00       -4.11      7.60 o
  -8   6   1      148.96      170.91     24.37 o
  -7   6   1      150.11      208.84     23.57 o
  -6   6   1       22.04       12.86      7.12 o
  -5   6   1      959.71      923.82     27.11 o
  -4   6   1      102.31       97.41      8.61 o
  -3   6   1       10.40        2.35      4.16 o
  -2   6   1      172.81      171.31      8.91 o
  -1   6   1     2696.57     2742.84     36.14 o
   0   6   1      113.02      105.89      6.29 o
   1   6   1      110.98      123.00      9.88 o
   2   6   1       33.57       36.41      6.07 o
   3   6   1       21.10       11.11      5.53 o
   4   6   1        0.42        1.55      6.23 o
   5   6   1     1393.66     1310.69     30.16 o
   6   6   1     1131.50     1141.11     33.91 o
   7   6   1      104.68      106.48     15.93 o
   8   6   1       41.76       41.33     19.05 o
   9   6   1        8.55       11.28     10.50 o
  10   6   1       11.73       10.88     11.12 o
 -10   7   1        8.63       16.46     15.33 o
  -9   7   1        0.47       -2.57     20.48 o
  -8   7   1        0.02       -9.64      6.96 o
  -7   7   1       17.76       14.61     35.16 o
  -4   7   1      264.13      265.23     16.13 o
  -3   7   1      449.44      440.03     17.04 o
  -2   7   1      419.38      409.92     15.18 o
  -1   7   1       81.03       90.50      8.12 o
   0   7   1        7.14        9.10      2.49 o
   1   7   1        0.03       -3.07      4.24 o
   2   7   1      334.73      327.20     13.56 o
   3   7   1      111.00      117.73     10.29 o
   4   7   1      465.56      427.42     20.35 o
   5   7   1     1875.61     1902.99     37.70 o
   6   7   1       52.79       40.53     10.80 o
   7   7   1        6.88       14.71      9.82 o
   8   7   1       26.43        5.89      9.10 o
   9   7   1        7.93        7.76      9.21 o
  10   7   1        0.03        5.05     10.74 o
  -9   8   1       90.14       95.57     38.09 o
  -8   8   1        0.13       -5.15     15.00 o
  -7   8   1      163.32      163.00     17.42 o
  -6   8   1       14.46       13.72      7.94 o
  -5   8   1        0.03       -2.89      8.07 o
  -4   8   1       33.09       29.30      7.93 o
  -3   8   1      855.84      866.55     23.59 o
  -2   8   1      197.95      177.84     12.89 o
  -1   8   1       54.38       59.69      7.09 o
   0   8   1        0.57       -2.97      4.01 o
   1   8   1       19.84       13.80      7.04 o
   2   8   1      455.67      387.16     27.18 o
   3   8   1      331.72      285.56     14.45 o
   4   8   1      155.69      177.37     13.38 o
   5   8   1       87.11       89.86     12.15 o
   6   8   1       59.83       63.41     11.93 o
   7   8   1        2.67       -9.64     11.61 o
   8   8   1      489.99      542.34     28.84 o
   9   8   1       75.71       79.88     16.67 o
  -8   9   1        0.17        6.78      8.66 o
  -7   9   1       23.17       17.03      9.43 o
  -6   9   1       48.09       48.08     11.57 o
  -5   9   1        8.28       26.55     11.00 o
  -4   9   1      173.47      175.44     13.44 o
  -3   9   1     1116.84     1083.10     26.68 o
  -2   9   1      267.83      262.27     17.66 o
  -1   9   1       26.94       44.50     14.94 o
   0   9   1        3.62        9.19     13.56 o
   1   9   1       35.65       44.93     15.28 o
   2   9   1      402.74      379.90     22.13 o
   3   9   1       88.82       82.33     10.19 o
   4   9   1      148.95      156.57     13.30 o
   5   9   1       19.71       14.85      8.97 o
   6   9   1        7.75       12.71     13.06 o
   7   9   1       28.88       18.31     11.11 o
   8   9   1        0.67        1.50     28.87 o
  -8  10   1       65.76       52.83     32.63 o
  -7  10   1        0.03       13.42      9.09 o
  -6  10   1       45.26       55.88     12.24 o
  -5  10   1      250.07      252.10     33.60 o
  -4  10   1       59.43       50.43     10.42 o
  -3  10   1       29.95       24.01     14.56 o
  -2  10   1       85.39       90.31     17.22 o
  -1  10   1       47.23       52.65     15.65 o
   0  10   1        0.30       -4.65     13.23 o
   1  10   1      279.42      294.76     43.17 o
   2  10   1       25.28       32.54     15.50 o
   3  10   1      286.72      297.83     15.77 o
   4  10   1      169.08      168.39     14.79 o
   5  10   1       41.99       58.46     12.35 o
   6  10   1        7.46       82.62     27.57 o
   7  10   1        4.76        0.10      9.45 o
   8  10   1       17.76        7.68     22.59 o
  -7  11   1        0.02       13.96      9.66 o
  -6  11   1       12.68       -6.02     26.26 o
  -5  11   1        7.93        7.23      9.32 o
  -4  11   1       49.48       60.21     25.62 o
  -3  11   1       63.89       77.36     26.78 o
  -2  11   1      155.07      182.44     22.66 o
  -1  11   1      796.02      894.52     73.33 o
   0  11   1       67.49       57.24     26.15 o
   1  11   1        0.62        8.72     30.94 o
   2  11   1       36.15       19.64     17.25 o
   3  11   1        4.23        5.46     16.30 o
   4  11   1       16.83       13.77     24.28 o
   5  11   1       27.36       30.46     10.38 o
   6  11   1      244.50      292.49     48.71 o
   7  11   1       32.93       37.20     16.98 o
  -5  12   1        0.18      -27.28     25.35 o
  -4  12   1       12.18       -4.71     27.87 o
  -3  12   1        7.35        6.42     24.50 o
  -2  12   1      140.89      213.50     28.21 o
  -1  12   1        0.12      -26.26     42.84 o
   0  12   1        3.74       -7.06     20.05 o
   1  12   1      216.38      231.68     54.42 o
   2  12   1       13.47       47.07     20.03 o
   3  12   1        5.14       10.18     24.31 o
   4  12   1       20.97       25.23     29.52 o
   5  12   1        4.42      -38.22     27.56 o
  -4  13   1        3.08        4.71     21.44 o
  -3  13   1       36.35       69.39     27.22 o
  -2  13   1      118.32       94.62     38.10 o
  -1  13   1        1.87       -1.33     20.70 o
   0  13   1       15.89       57.97     23.81 o
   1  13   1      222.19      335.88     34.51 o
   2  13   1       18.01      -31.25     21.23 o
   3  13   1        7.14       43.59     32.66 o
   4  13   1      115.79      190.71     43.91 o
 -11   0   2        0.04        9.30      7.64 o
 -10   0   2       35.97       34.77     20.55 o
  -9   0   2        0.10        2.70      7.15 o
  -8   0   2        0.08        0.46      5.41 o
  -7   0   2       79.51       72.17     12.38 o
  -6   0   2      116.93      122.93     14.26 o
  -5   0   2      154.58      132.68     11.89 o
  -4   0   2     1461.24     1527.92     37.18 o
  -3   0   2        8.62       19.39      5.00 o
  -2   0   2     1182.61     1150.92     19.19 o
  -1   0   2    16855.28    16162.27    288.73 o
   0   0   2      738.06      717.85     16.58 o
   1   0   2     1126.25     1039.68     22.48 o
   2   0   2     2937.27     3022.41     61.34 o
   3   0   2     1049.73     1121.24     22.72 o
   4   0   2     3597.26     3501.30     61.24 o
   5   0   2      492.88      455.90     17.69 o
   6   0   2       45.92       55.68     10.34 o
   7   0   2        9.59        9.19      8.23 o
   8   0   2       38.16       39.34     16.70 o
   9   0   2       49.80       53.19     12.01 o
  10   0   2       62.77       66.57     13.24 o
  11   0   2       93.82       99.32     17.03 o
 -11   1   2      125.76      134.18     12.39 o
 -10   1   2      130.60      138.33     12.30 o
  -9   1   2      137.00      151.06     14.10 o
  -8   1   2      221.99      234.55     12.21 o
  -7   1   2        8.23       -1.64      6.48 o
  -6   1   2      620.38      675.58     38.33 o
  -5   1   2      194.89      196.06     21.81 o
  -4   1   2      104.16      113.33      7.89 o
  -3   1   2      526.13      560.28     18.35 o
  -2   1   2     2192.45     2067.34     40.11 o
   0   1   2     3667.33     3422.99     34.02 o
   1   1   2     3005.82     3147.34     28.27 o
   2   1   2      116.09       98.06      5.71 o
   3   1   2      324.33      300.61      8.46 o
   4   1   2      171.47      159.56      7.12 o
   5   1   2       36.64       29.91      5.02 o
   6   1   2      103.14       91.83      7.76 o
   7   1   2      171.54      163.41     10.48 o
   8   1   2       13.68        7.42      5.74 o
   9   1   2       22.00       16.52      7.48 o
  10   1   2      342.20      332.65     30.75 o
  11   1   2       33.79       31.16      8.87 o
 -11   2   2        1.42        6.84      5.89 o
 -10   2   2        0.96      -10.74     12.78 o
  -9   2   2       25.39       20.68      6.46 o
  -8   2   2      105.12      101.64     19.02 o
  -7   2   2      105.04      145.42     13.89 o
  -6   2   2      122.93      128.08      8.74 o
  -5   2   2       50.59       45.01      5.07 o
  -4   2   2       39.83       45.68      4.42 o
  -3   2   2       53.50       67.54      4.37 o
  -2   2   2        6.46        8.89      4.27 o
   0   2   2      519.11      501.23      7.23 o
   1   2   2     3338.76     3357.49     22.91 o
   2   2   2      421.55      413.49      7.77 o
   3   2   2     3764.83     3943.42     38.55 o
   4   2   2      321.69      323.72     11.48 o
   5   2   2       20.21       23.13      3.95 o
   6   2   2      179.50      186.40      9.68 o
   7   2   2      128.27      121.80     13.36 o
   8   2   2       32.27       37.35      7.02 o
   9   2   2      130.10      153.04     11.61 o
  10   2   2        0.21       -3.86     11.57 o
  11   2   2        1.47        5.10      6.40 o
 -11   3   2        9.16        8.04      7.98 o
 -10   3   2        6.47        7.04      5.84 o
  -9   3   2       28.27       26.33      8.12 o
  -8   3   2       82.73       85.23      9.84 o
  -7   3   2        5.77        3.54      4.48 o
  -6   3   2       69.08       73.06      6.91 o
  -5   3   2      255.33      271.15     10.11 o
  -4   3   2     1646.44     1787.46     24.12 o
  -3   3   2       71.73       72.90      4.10 o
  -2   3   2       83.20       83.27      5.21 o
  -1   3   2      511.97      518.78      8.70 o
   0   3   2      589.21      546.63     15.75 o
   1   3   2      156.42      145.24      4.07 o
   2   3   2      306.15      268.77      6.53 o
   3   3   2     1025.65     1057.74     12.29 o
   4   3   2        7.80        7.85      2.89 o
   5   3   2       10.45        9.01      3.74 o
   6   3   2      251.67      253.73      9.03 o
   7   3   2       81.09       86.69      8.69 o
   8   3   2      328.97      334.76     13.76 o
   9   3   2       11.14        7.04      6.14 o
  10   3   2        4.81       23.31     10.42 o
  11   3   2        0.00      -11.44     17.23 o
 -11   4   2        8.06       11.27     16.53 o
 -10   4   2       70.86       77.89     14.10 o
  -9   4   2       41.12       60.38     15.89 o
  -8   4   2       15.69       13.58      5.20 o
  -7   4   2      202.48      190.21     11.95 o
  -6   4   2       36.74       39.50      5.48 o
  -5   4   2       20.33       16.19      5.01 o
  -4   4   2      125.72      134.94      5.89 o
  -3   4   2       77.04       85.68      7.68 o
  -2   4   2       18.85       21.60      4.06 o
  -1   4   2      806.49      735.43     11.03 o
   0   4   2     1294.75     1252.54     15.64 o
   1   4   2     2479.99     2659.64     23.95 o
   2   4   2      120.93      121.76     18.41 o
   3   4   2     3080.69     3160.23     30.32 o
   4   4   2      627.31      592.69      9.86 o
   5   4   2      343.70      339.59     10.03 o
   6   4   2      240.63      234.88      9.69 o
   7   4   2      103.23      109.67      8.75 o
   8   4   2        9.24        7.17      7.82 o
   9   4   2        0.09        8.74      9.99 o
  10   4   2       23.41       41.24     17.39 o
 -10   5   2        9.28        3.87     15.10 o
  -9   5   2        7.37        3.78     13.78 o
  -8   5   2        4.16       -0.81      6.75 o
  -7   5   2        3.22        7.39      6.86 o
  -6   5   2       69.99       71.68     10.55 o
  -5   5   2        9.03       15.72      3.56 o
  -4   5   2      240.30      237.19      8.68 o
  -3   5   2      427.37      428.27     14.19 o
  -2   5   2      772.19      862.45     12.97 o
  -1   5   2       97.11       89.68      6.27 o
   0   5   2      424.89      428.36      9.28 o
   1   5   2        0.36       -0.10      2.15 o
   2   5   2      447.33      404.68     14.13 o
   3   5   2        0.51       -1.75      3.43 o
   4   5   2       98.87      100.32      6.77 o
   5   5   2      345.49      345.95     12.42 o
   6   5   2      926.12      892.98     24.36 o
   7   5   2      160.06      180.12     14.46 o
   8   5   2        8.95       16.80      9.69 o
   9   5   2        1.90        3.10      9.12 o
  10   5   2        0.01       22.63     11.76 o
 -10   6   2        0.31        8.83      5.59 o
  -9   6   2        1.15        9.93     10.59 o
  -8   6   2        1.82      -11.15      7.72 o
  -7   6   2       87.96      110.75     13.18 o
  -6   6   2      202.78      194.10     23.67 o
  -5   6   2       13.22        5.31      6.82 o
  -4   6   2      133.84      129.71     10.58 o
  -3   6   2        6.15        4.73      3.28 o
  -2   6   2       50.89       67.88     12.57 o
  -1   6   2     1462.97     1506.00     25.10 o
   0   6   2       70.68       65.02      3.79 o
   1   6   2       25.49       26.47      3.69 o
   2   6   2      310.21      287.86     12.32 o
   3   6   2      150.50      143.76     10.72 o
   4   6   2       11.80       17.57      6.88 o
   5   6   2        0.82        2.95      7.60 o
   6   6   2      190.54      182.26     16.39 o
   7   6   2        0.15       13.23     18.64 o
   8   6   2        0.41       -8.68      7.46 o
   9   6   2        2.64        5.18      9.44 o
  10   6   2      138.03      149.53     29.07 o
 -10   7   2       48.25       75.56     18.00 o
  -9   7   2       11.84       12.85      9.56 o
  -8   7   2        0.87       -0.35      9.50 o
  -7   7   2       21.55       10.81      8.32 o
  -6   7   2      251.20      240.84     15.59 o
  -5   7   2       48.18       35.25      8.52 o
  -4   7   2      234.66      204.39     12.28 o
  -3   7   2       64.65       74.01      8.58 o
  -2   7   2        1.75       -0.05      3.13 o
  -1   7   2       26.96       24.85      3.65 o
   0   7   2      187.64      204.88      9.57 o
   1   7   2      436.77      428.64     12.23 o
   2   7   2       92.30       91.89      9.27 o
   3   7   2       64.74       68.67      9.31 o
   4   7   2      449.63      405.20     17.67 o
   5   7   2       16.87       24.17      8.00 o
   6   7   2       23.83       22.43     19.06 o
   7   7   2       19.93       29.35     10.65 o
   8   7   2        0.01       -8.30      8.43 o
   9   7   2       67.85       85.54     17.11 o
  -9   8   2        1.76       19.82     10.05 o
  -8   8   2       50.03       65.71     20.35 o
  -7   8   2        7.58       -1.03      8.15 o
  -6   8   2       26.43       17.70      7.81 o
  -5   8   2        1.25        3.62      6.47 o
  -4   8   2      485.64      506.75     21.26 o
  -3   8   2      120.18      144.98     13.27 o
  -2   8   2       81.40      107.07     14.07 o
  -1   8   2       90.11       90.43      9.48 o
   0   8   2      304.56      289.18     13.43 o
   1   8   2        3.52        6.99      4.96 o
   2   8   2      354.90      327.54     11.51 o
   3   8   2      267.75      256.90     14.14 o
   4   8   2       67.82       64.58      9.63 o
   5   8   2       61.43       61.83     11.58 o
   6   8   2       21.76       53.27     17.68 o
   7   8   2       88.81       78.89     14.37 o
   8   8   2       35.08       26.09     21.38 o
   9   8   2       24.79       32.76     13.74 o
  -8   9   2        0.01       -4.73      7.53 o
  -7   9   2       50.73       42.00     10.83 o
  -6   9   2        0.45       14.00      8.06 o
  -5   9   2       32.72       35.49      9.48 o
  -3   9   2      182.26      170.98     12.37 o
  -2   9   2      193.20      211.08     14.11 o
  -1   9   2      551.58      584.22     32.28 o
   0   9   2       52.20       55.71     15.20 o
   1   9   2        1.71       23.12     13.85 o
   2   9   2      168.07      155.98     12.09 o
   3   9   2       64.00       52.24     10.06 o
   4   9   2       34.98       48.67     15.46 o
   5   9   2        0.82       10.49      7.61 o
   6   9   2       44.40       53.34     12.55 o
   7   9   2      374.49      386.36     25.15 o
   8   9   2       57.92       54.18     14.76 o
  -8  10   2        0.20        4.94      8.69 o
  -7  10   2       64.85       90.26     18.45 o
  -6  10   2       91.07       50.49     36.31 o
  -5  10   2       18.16        5.49      6.26 o
  -4  10   2      109.06      116.98     13.13 o
  -3  10   2        8.47        2.25     18.93 o
  -2  10   2      121.10      149.86     19.58 o
  -1  10   2       39.40       33.72     16.99 o
   0  10   2       13.49       35.44     14.80 o
   1  10   2        4.43       -8.35     14.01 o
   2  10   2       50.60       30.85     15.41 o
   3  10   2        5.53       15.77     13.97 o
   4  10   2       77.20       71.38     11.33 o
   5  10   2        0.01        3.99      7.99 o
   6  10   2       46.08       48.58     12.52 o
   7  10   2       69.16       64.67     16.13 o
  -7  11   2        1.89        1.79      5.57 o
  -6  11   2       49.13       53.22     11.96 o
  -5  11   2       25.99       45.39     23.27 o
  -4  11   2       21.34       26.22     22.30 o
  -3  11   2        0.62       20.01     21.43 o
  -2  11   2      108.83      117.16     24.61 o
  -1  11   2       55.42       49.59     28.70 o
   0  11   2      287.91      311.59     27.83 o
   1  11   2        0.27       -3.61     18.02 o
   2  11   2       35.99       78.42     19.59 o
   3  11   2       16.71       23.22     17.84 o
   4  11   2        3.86      -18.84     28.67 o
   5  11   2        5.39       -9.50     23.95 o
   6  11   2       82.86      137.04     33.45 o
  -5  12   2        0.29       22.84     26.29 o
  -4  12   2        8.08      -24.41     24.91 o
  -3  12   2        0.00        4.88     25.83 o
  -2  12   2       70.89       54.56     29.54 o
  -1  12   2        1.89      -12.15     33.37 o
   0  12   2       17.00       37.61     19.02 o
   1  12   2       75.01       90.58     22.43 o
   2  12   2       17.22       39.68     33.64 o
   3  12   2        4.14       42.72     20.57 o
   4  12   2       79.95      140.56     36.07 o
   5  12   2      101.02      121.48     36.85 o
  -4  13   2       21.71       20.53     22.60 o
  -3  13   2       10.21       23.42     21.79 o
  -2  13   2        0.31       88.75     34.32 o
  -1  13   2       48.62       25.95     34.41 o
   0  13   2      139.68      159.84     49.70 o
   1  13   2       53.44       36.22     23.39 o
   2  13   2        3.90       -2.85     21.77 o
   3  13   2       10.89       26.83     22.60 o
 -11   1   3        7.44       -6.40     10.67 o
 -10   1   3        5.21        8.32      6.17 o
  -9   1   3        4.53       -3.19      4.55 o
  -8   1   3       37.38       36.99     10.45 o
  -7   1   3     1045.47     1104.45     27.16 o
  -6   1   3      124.03      144.30     11.01 o
  -5   1   3      453.82      457.25     14.37 o
  -4   1   3       70.19       79.96     11.84 o
  -3   1   3        2.97        3.62      2.50 o
  -2   1   3     1269.63     1184.55     19.75 o
  -1   1   3      686.20      642.23      8.75 o
   0   1   3      529.28      509.61      8.35 o
   1   1   3     1046.51      970.00      8.75 o
   2   1   3        4.60        3.84      1.86 o
   3   1   3      136.23      131.41      4.75 o
   4   1   3      280.09      309.50      8.51 o
   5   1   3      287.94      307.17      9.30 o
   6   1   3      253.78      270.45     11.20 o
   7   1   3      153.11      143.65     10.25 o
   8   1   3       10.07        8.53      5.43 o
   9   1   3       50.56       66.46     11.51 o
  10   1   3       41.37       52.47      9.41 o
  11   1   3       10.45        8.15      7.71 o
 -11   2   3       75.30       66.51      9.95 o
 -10   2   3       21.81       27.96     11.57 o
  -9   2   3        0.27        6.99      3.46 o
  -8   2   3      171.73      169.48     11.95 o
  -7   2   3       26.08       27.55      6.02 o
  -6   2   3      317.75      304.22      9.03 o
  -5   2   3       92.23       98.63      5.45 o
  -4   2   3       38.53       40.40      3.32 o
  -3   2   3       24.80       29.02      2.35 o
  -2   2   3      607.46      668.75     14.39 o
  -1   2   3      118.00      114.91      5.40 o
   0   2   3      327.41      330.09      4.62 o
   1   2   3     9816.64     9898.68     79.19 o
   2   2   3     1477.54     1570.93     14.99 o
   3   2   3      273.09      282.88      6.71 o
   4   2   3     1878.73     1909.84     21.22 o
   5   2   3      761.53      794.01     14.61 o
   6   2   3       46.17       52.55      5.72 o
   7   2   3       11.82        9.88      5.66 o
   8   2   3       63.64       65.15      8.08 o
   9   2   3        6.76        9.55      8.70 o
  10   2   3       56.17       56.32     10.16 o
  11   2   3        0.13       18.13      7.90 o
 -11   3   3        3.13        6.11     10.08 o
 -10   3   3       27.05       19.14      5.23 o
  -9   3   3      833.78      832.70     22.68 o
  -8   3   3        8.93        4.42      4.31 o
  -7   3   3        5.00        4.36      4.13 o
  -6   3   3       53.79       48.65      7.05 o
  -5   3   3     1040.31     1012.01     14.81 o
  -4   3   3     2099.88     2134.03     22.29 o
  -3   3   3      479.35      508.98     10.07 o
  -2   3   3      686.30      733.43     14.54 o
  -1   3   3       37.44       41.94      2.62 o
   0   3   3      893.48      835.10      8.77 o
   1   3   3     2674.89     2742.39     22.64 o
   2   3   3      161.87      141.05      4.47 o
   3   3   3      721.00      652.76      9.90 o
   4   3   3      198.66      197.75      8.30 o
   5   3   3      146.49      125.70      6.31 o
   6   3   3       83.46       84.38      6.82 o
   7   3   3      187.27      197.88     10.87 o
   8   3   3      845.16      870.43     21.23 o
   9   3   3      121.77      112.57     12.75 o
  10   3   3       15.62       34.04     12.64 o
  11   3   3       54.73       50.03     14.65 o
 -11   4   3        9.97       16.78     12.21 o
 -10   4   3        3.16        2.78     14.66 o
  -9   4   3      120.73       94.54     13.41 o
  -8   4   3       40.01       36.64      6.39 o
  -7   4   3        1.72        3.31      3.93 o
  -6   4   3        0.65       -4.46      2.65 o
  -5   4   3       22.44       28.26      4.53 o
  -4   4   3       45.61       45.43      4.64 o
  -3   4   3        9.77        7.14      4.63 o
  -2   4   3        6.20       11.80      2.81 o
  -1   4   3      603.94      614.42      8.12 o
   0   4   3     1210.91     1237.61     14.03 o
   1   4   3     1069.43     1113.32     20.15 o
   2   4   3     1204.99     1217.27     16.75 o
   3   4   3      576.19      571.48      9.37 o
   4   4   3       17.09       20.37      3.21 o
   5   4   3       58.54       65.18      5.87 o
   6   4   3        9.54       11.03      3.65 o
   7   4   3       39.07       47.67      5.86 o
   8   4   3      175.99      184.39     18.55 o
   9   4   3       22.35       12.17     27.52 o
  10   4   3        0.00        2.07     10.59 o
 -10   5   3        0.01        7.28      8.63 o
  -9   5   3       40.02       28.47     10.32 o
  -8   5   3       18.03       10.74      7.95 o
  -7   5   3      168.89      189.97     15.18 o
  -6   5   3      297.45      304.94     11.75 o
  -5   5   3      297.59      266.80      9.99 o
  -4   5   3      184.20      203.13      7.32 o
  -3   5   3      583.30      595.63     11.91 o
  -2   5   3      581.85      631.55      8.53 o
  -1   5   3       10.06        5.84      2.43 o
   0   5   3       73.79       82.02      5.97 o
   1   5   3      174.69      191.44      5.89 o
   2   5   3       71.37       66.66      5.99 o
   3   5   3       23.19       13.05      9.09 o
   4   5   3        1.57        0.87      2.69 o
   5   5   3        4.11        0.18      4.51 o
   6   5   3      296.18      295.21     11.15 o
   7   5   3       32.23       24.04      8.80 o
   8   5   3       14.99        1.63      9.52 o
   9   5   3      125.71      144.56     20.78 o
  10   5   3       14.47       12.11     10.45 o
 -10   6   3       11.58       15.78      9.54 o
  -9   6   3        0.45       10.54      8.23 o
  -8   6   3        6.06       14.91     11.19 o
  -7   6   3       91.79       89.35     11.81 o
  -6   6   3        0.16        5.32      5.68 o
  -5   6   3       42.14       26.58      7.78 o
  -4   6   3        5.83        7.95      5.56 o
  -3   6   3      146.00      148.80      4.64 o
  -2   6   3      404.21      393.81      8.00 o
  -1   6   3       55.78       54.63      4.68 o
   0   6   3     1119.25     1166.08     19.15 o
   1   6   3       50.32       53.99      4.14 o
   2   6   3       11.03       18.14      4.92 o
   3   6   3       31.45       42.92      8.19 o
   4   6   3       55.82       62.73     10.95 o
   5   6   3      285.41      243.24     17.07 o
   6   6   3       65.21       97.46     13.56 o
   7   6   3       74.60       82.79     19.72 o
   8   6   3       15.36       35.64     21.79 o
   9   6   3        2.67        0.09     10.02 o
  10   6   3       40.65       34.30     50.19 o
 -10   7   3       10.05       -1.90      8.51 o
  -9   7   3       22.22       35.00     10.77 o
  -8   7   3       38.72       38.08     10.51 o
  -7   7   3      209.52      195.62     16.63 o
  -6   7   3        5.15       -2.01      5.87 o
  -5   7   3       60.73       64.09     10.04 o
  -4   7   3       16.76       23.78     10.44 o
  -3   7   3      711.79      711.35     19.96 o
  -2   7   3      320.22      343.84     13.41 o
  -1   7   3      591.29      624.18     13.53 o
   0   7   3       38.55       37.66      4.11 o
   1   7   3      193.70      204.48      6.56 o
   2   7   3        2.23        1.06      5.73 o
   3   7   3      353.25      359.71     15.63 o
   4   7   3       77.44       72.40     10.29 o
   5   7   3        0.79       -4.29      8.24 o
   6   7   3        9.15        4.96     14.10 o
   7   7   3        3.05       -6.74      8.15 o
   8   7   3      213.75      264.91     24.06 o
   9   7   3      174.12      204.70     28.17 o
  -9   8   3        9.81        4.65     13.66 o
  -8   8   3       23.55       39.99     11.26 o
  -7   8   3        2.65       11.62      8.23 o
  -6   8   3        6.39        1.57      6.45 o
  -5   8   3        5.41       11.16      7.37 o
  -4   8   3        0.07       -6.64     10.51 o
  -3   8   3        0.23        3.11      5.48 o
  -2   8   3      268.06      293.65     13.20 o
  -1   8   3       37.15       45.27      6.46 o
   0   8   3       72.63       63.99      6.70 o
   1   8   3      191.79      184.43     11.96 o
   2   8   3      116.86      126.60      8.91 o
   3   8   3       32.57       26.72      6.76 o
   4   8   3       24.52       28.17      8.49 o
   5   8   3       52.71       66.99     10.70 o
   6   8   3       28.81       32.15     15.25 o
   7   8   3       50.70       61.46     18.70 o
   8   8   3       25.84       36.69     12.99 o
   9   8   3       19.00       17.60     19.60 o
  -8   9   3       15.14       21.90     18.57 o
  -7   9   3        1.19        5.07      7.53 o
  -6   9   3        2.04        6.84      6.95 o
  -5   9   3      116.46      115.38     18.27 o
  -4   9   3      270.00      290.62     29.62 o
  -3   9   3      218.05      223.93     13.57 o
  -2   9   3        2.21       17.84     12.29 o
  -1   9   3       60.05       56.08     14.63 o
   0   9   3       29.63       28.71     13.73 o
   1   9   3      162.64      160.49     23.23 o
   2   9   3        1.68       -9.50      5.31 o
   3   9   3       71.95       74.42      8.21 o
   4   9   3        0.73       -0.62      5.96 o
   5   9   3       22.57       14.85      7.84 o
   6   9   3       67.91       73.45     13.62 o
   7   9   3       67.21       90.77     16.63 o
   8   9   3       38.72       42.68     14.75 o
  -8  10   3       58.32       53.45     12.62 o
  -7  10   3        4.16        8.81      9.20 o
  -6  10   3       42.20       38.73     10.53 o
  -5  10   3        0.16       16.85      7.38 o
  -4  10   3      267.59      263.12     16.58 o
  -3  10   3       54.39        2.24     13.07 o
  -2  10   3       80.59      135.13     24.91 o
  -1  10   3       32.80       33.14     14.42 o
   0  10   3       33.48       38.66     18.33 o
   1  10   3       22.68       40.58     15.78 o
   2  10   3        1.54        5.55     14.53 o
   3  10   3       78.83       69.17     10.84 o
   4  10   3       84.74       61.76     26.73 o
   5  10   3        2.03       -0.58      7.28 o
   6  10   3       30.24       22.51     10.63 o
   7  10   3        1.50       -8.71     11.02 o
  -7  11   3       37.35       51.63     19.07 o
  -6  11   3       24.96       28.07      9.58 o
  -5  11   3        0.93       -4.66     18.42 o
  -4  11   3       51.35       13.30     10.08 o
  -3  11   3        1.52      -16.39     18.88 o
  -2  11   3      169.65      256.18     35.41 o
  -1  11   3       74.28       81.56     19.02 o
   0  11   3       32.19       23.28     16.78 o
   1  11   3      136.02      136.80     22.52 o
   2  11   3        0.84        9.84     19.99 o
   3  11   3       45.16       50.95     19.37 o
   4  11   3       64.05       76.21     20.91 o
   5  11   3      203.95      211.91     20.70 o
   6  11   3       43.18       80.26     15.78 o
  -5  12   3       22.72       35.83     12.40 o
  -4  12   3        2.58       16.00     24.09 o
  -3  12   3       37.76       67.32     27.36 o
  -2  12   3        2.12      -12.80     25.05 o
  -1  12   3      167.00      232.04     40.17 o
   0  12   3      152.77      162.72     32.01 o
   1  12   3       46.20       78.39     20.66 o
   2  12   3       47.33       55.03     21.97 o
   3  12   3        0.41      -16.56     18.85 o
   4  12   3       90.24      120.66     28.63 o
   5  12   3       68.43       95.40     35.41 o
  -3  13   3        6.59       39.95     23.74 o
  -2  13   3       38.91      144.71     36.70 o
  -1  13   3        8.00       62.73     33.05 o
   0  13   3       68.46       41.76     36.28 o
   1  13   3       39.48       29.02     22.19 o
   2  13   3       79.97      120.46     34.69 o
   3  13   3       72.85       56.45     39.25 o
 -11   0   4        0.06       -4.50     17.44 o
 -10   0   4       66.07      154.51     27.61 o
  -9   0   4      100.88       89.18     15.72 o
  -8   0   4        0.11        6.36      6.96 o
  -7   0   4      119.64      138.13     16.77 o
  -6   0   4      380.52      361.50     20.81 o
  -5   0   4      897.24      924.01     23.28 o
  -4   0   4       68.43       72.02     11.48 o
  -3   0   4        3.39       11.98      4.01 o
  -2   0   4      209.19      232.41      9.24 o
  -1   0   4      152.66      133.37      6.74 o
   0   0   4      524.96      529.58      8.52 o
   1   0   4       93.14       83.34      5.45 o
   2   0   4     1372.37     1316.16     29.54 o
   3   0   4     2248.98     2085.07     24.71 o
   4   0   4     1062.24     1114.69     18.08 o
   5   0   4        1.53       -0.98      7.90 o
   6   0   4      306.68      320.99     18.12 o
   7   0   4       55.88       68.79     11.68 o
   8   0   4      160.37      176.30     16.75 o
   9   0   4       17.80       30.35     15.31 o
  10   0   4      175.18      193.28     20.14 o
  11   0   4       96.14       87.45     19.50 o
 -11   1   4        2.32        3.97     11.68 o
 -10   1   4       17.22       21.91      6.32 o
  -9   1   4        1.79        3.69      4.68 o
  -8   1   4      243.92      242.88     13.99 o
  -7   1   4      133.10      158.16     24.13 o
  -6   1   4      202.61      212.56      8.19 o
  -5   1   4      435.03      435.44     14.84 o
  -4   1   4      743.92      768.32     12.01 o
  -3   1   4      716.32      734.78     10.45 o
  -2   1   4     4314.62     4376.60     56.16 o
  -1   1   4        2.02        2.30      1.62 o
   0   1   4     2314.93     2186.88     17.48 o
   1   1   4      635.63      624.49      6.67 o
   2   1   4      574.32      570.70      7.45 o
   3   1   4      276.31      283.84      8.89 o
   4   1   4       78.99       72.32      4.46 o
   5   1   4        7.91        5.34      2.73 o
   6   1   4        7.96        6.74      4.31 o
   7   1   4       77.36       79.92      9.77 o
   8   1   4        3.01        4.58      5.34 o
   9   1   4       21.23       28.00      7.06 o
  10   1   4       71.50       73.87     12.50 o
  11   1   4        3.01        4.20      7.78 o
 -11   2   4        9.20       11.98      5.06 o
 -10   2   4        6.13        8.56      5.68 o
  -9   2   4      102.06      114.39     10.58 o
  -8   2   4       17.29       21.62      5.70 o
  -7   2   4       85.39       97.73      8.73 o
  -6   2   4       12.74       14.54      5.22 o
  -5   2   4      104.86       99.76      6.31 o
  -4   2   4       10.44       15.69      2.10 o
  -3   2   4      228.55      238.76      9.24 o
  -2   2   4      298.95      303.44      9.80 o
  -1   2   4      217.57      228.23      4.04 o
   0   2   4       44.83       51.24      2.48 o
   1   2   4       78.36       89.90      3.05 o
   2   2   4     1921.80     1934.55     20.07 o
   3   2   4      197.71      203.05     10.09 o
   4   2   4       19.57       23.44      2.96 o
   5   2   4       15.59       20.25      3.33 o
   6   2   4       46.09       45.88      5.29 o
   7   2   4       17.62       15.17      6.00 o
   8   2   4      110.06      114.20      9.97 o
   9   2   4       65.10       60.05      9.24 o
  10   2   4        1.07        8.21      6.13 o
 -11   3   4        4.48       13.93      9.34 o
 -10   3   4      162.33      188.70     16.89 o
  -9   3   4       23.49       28.72      6.42 o
  -8   3   4        0.83       -5.82      3.33 o
  -7   3   4        4.97        2.52      4.08 o
  -6   3   4       15.34        9.41      2.78 o
  -5   3   4        0.08        0.23      1.68 o
  -4   3   4     1221.68     1221.21     23.87 o
  -3   3   4      925.58      946.80     24.79 o
  -2   3   4      167.97      160.51      9.67 o
  -1   3   4      136.28      138.10      3.57 o
   0   3   4      722.55      715.18      8.57 o
   1   3   4       63.97       73.86      3.17 o
   2   3   4      289.22      283.23      5.43 o
   3   3   4      255.75      285.26      6.16 o
   4   3   4        3.48        8.56      2.60 o
   5   3   4        0.73       -2.01      2.99 o
   6   3   4       30.47       30.96      4.87 o
   7   3   4       12.27       11.84      4.70 o
   8   3   4        2.99        2.20      4.54 o
   9   3   4       47.26       43.77     10.35 o
  10   3   4       11.88       28.49     11.40 o
 -11   4   4       28.45       30.91     11.60 o
 -10   4   4      101.24      115.09     15.10 o
  -9   4   4       37.32       29.13      9.50 o
  -8   4   4        0.00        2.27      3.97 o
  -7   4   4       47.33       46.04      6.27 o
  -6   4   4       53.09       54.36      6.09 o
  -5   4   4        7.12        3.19      3.27 o
  -4   4   4      193.55      206.94      8.15 o
  -3   4   4       49.00       50.72      5.97 o
  -2   4   4       62.70       65.35      3.50 o
  -1   4   4       25.87       30.77      2.77 o
   0   4   4      962.98      943.79     11.62 o
   1   4   4       41.43       36.11      2.56 o
   2   4   4      286.59      314.77      6.53 o
   3   4   4     1519.00     1504.37     14.72 o
   4   4   4      120.99      123.96      5.51 o
   5   4   4       31.51       38.20      4.73 o
   6   4   4      521.14      501.63     12.16 o
   7   4   4        5.70        8.36      4.61 o
   8   4   4       35.68       26.53     11.11 o
   9   4   4       28.96       29.28     14.17 o
  10   4   4        1.19       -0.70      9.33 o
 -10   5   4        6.46       16.08      9.17 o
  -9   5   4       19.98       23.80      9.37 o
  -8   5   4        7.34        1.65      6.76 o
  -7   5   4       19.83       14.06     10.97 o
  -6   5   4      283.77      259.81     10.49 o
  -5   5   4       15.69       16.34      3.99 o
  -4   5   4      128.14      121.79      6.78 o
  -3   5   4      412.37      448.30      9.18 o
  -2   5   4       47.15       59.03      3.59 o
  -1   5   4     1598.00     1691.93     18.68 o
   0   5   4        3.12        2.92      2.30 o
   1   5   4       23.17       23.53      2.53 o
   2   5   4      142.59      162.30      5.03 o
   3   5   4      124.44      128.49      5.54 o
   4   5   4     1237.49     1214.22     16.71 o
   5   5   4       89.06       82.34     10.03 o
   6   5   4       81.53       95.11      8.15 o
   7   5   4       48.56       53.79     15.82 o
   8   5   4        2.18        1.16     14.09 o
   9   5   4       29.78       29.95     11.87 o
  10   5   4      258.74      288.38     41.96 o
 -10   6   4       12.22       11.58     15.01 o
  -9   6   4       26.23       29.72      9.78 o
  -8   6   4       17.92        7.42      7.15 o
  -7   6   4       76.57       67.83     10.40 o
  -6   6   4       13.95       20.01      6.95 o
  -5   6   4        0.29       -2.00      5.17 o
  -4   6   4       46.43       43.04      4.29 o
  -3   6   4        6.40        3.52      2.77 o
  -2   6   4       93.41      105.06      5.50 o
  -1   6   4      368.69      365.65     10.26 o
   0   6   4        1.03       -0.38      2.26 o
   1   6   4       52.29       63.28      4.87 o
   2   6   4        0.73        2.61      2.89 o
   3   6   4      164.32      144.52      9.56 o
   4   6   4       10.95       15.87      7.90 o
   5   6   4      577.37      511.95     45.01 o
   6   6   4       34.44       30.49     10.44 o
   7   6   4        7.63        1.07      8.82 o
   8   6   4        2.78      -11.57      8.31 o
   9   6   4       10.25        5.27     10.64 o
  -9   7   4        0.50        2.23     11.67 o
  -8   7   4        5.59       -6.19      8.14 o
  -7   7   4        1.82        9.96      7.42 o
  -6   7   4        0.45       14.59      9.93 o
  -5   7   4       87.95       78.97     10.59 o
  -4   7   4        3.92        8.54      6.21 o
  -3   7   4       39.00       46.05      7.98 o
  -2   7   4      460.50      463.30     13.73 o
  -1   7   4       33.69       39.94      5.06 o
   0   7   4       78.37       86.51      5.37 o
   1   7   4       60.39       54.95      4.96 o
   2   7   4       72.33       78.41      7.95 o
   3   7   4       92.21       98.75      8.80 o
   4   7   4        0.16        1.93      6.69 o
   5   7   4       14.36       15.54      7.98 o
   6   7   4      125.96      166.52     17.07 o
   7   7   4       71.68       55.11     13.16 o
   8   7   4       43.71       60.59     19.86 o
   9   7   4        1.07       17.58     11.46 o
  -9   8   4        2.90        9.59      9.40 o
  -8   8   4       10.77       12.56      8.39 o
  -7   8   4        3.12       17.20      8.12 o
  -6   8   4       29.36       35.80      9.16 o
  -5   8   4      301.07      256.69     15.46 o
  -4   8   4       52.89       39.63     17.17 o
  -3   8   4      220.93      228.12     13.26 o
  -2   8   4       99.99      124.92      9.84 o
  -1   8   4       29.25       34.72      6.67 o
   0   8   4        0.01        2.04      4.49 o
   1   8   4       21.29       14.42      5.84 o
   2   8   4       35.70       21.49      6.38 o
   3   8   4      235.96      213.45     14.94 o
   4   8   4       34.54       20.06      6.73 o
   5   8   4       25.59       16.13      6.56 o
   6   8   4        9.86       16.94     10.57 o
   7   8   4      131.08      124.52     17.46 o
   8   8   4        0.30       14.58     11.33 o
  -8   9   4       12.73       13.08      8.13 o
  -7   9   4        0.04        1.95      7.05 o
  -6   9   4       12.99       11.53      6.98 o
  -5   9   4       60.91       78.70     11.25 o
  -4   9   4       36.93       33.98      7.96 o
  -3   9   4       35.87       38.59      9.22 o
  -2   9   4      126.82      143.67     21.44 o
  -1   9   4       97.74      113.87     16.59 o
   0   9   4       60.28       46.77     13.99 o
   1   9   4       55.68       58.67      9.31 o
   2   9   4        0.57       10.57      6.69 o
   3   9   4       11.29        1.99      8.79 o
   4   9   4        2.48        0.53      5.60 o
   5   9   4        2.05       10.46     16.66 o
   6   9   4       56.93       42.78     11.92 o
   7   9   4       16.74       20.16     20.90 o
   8   9   4       14.33        4.19     16.01 o
  -7  10   4       66.23       73.18     13.13 o
  -6  10   4       51.36       46.32     10.43 o
  -5  10   4      149.81      149.89     26.90 o
  -4  10   4       67.57       74.48     12.70 o
  -3  10   4      149.41      148.70     24.47 o
  -2  10   4       46.29      -11.39      7.92 o
  -1  10   4       14.39        3.92     18.42 o
   0  10   4       75.12       88.15     17.41 o
   1  10   4      273.90      241.83     23.58 o
   2  10   4        8.29       13.19     14.71 o
   3  10   4      126.58      121.90     12.92 o
   4  10   4       14.06       12.04      8.29 o
   5  10   4      109.62      158.36     15.53 o
   6  10   4      182.34      184.02     20.34 o
   7  10   4        0.42       18.77     12.19 o
  -6  11   4       69.81       70.13     15.46 o
  -5  11   4        0.05        7.94     18.17 o
  -4  11   4       27.00       15.87     19.72 o
  -3  11   4        0.00      -12.38      8.04 o
  -2  11   4       44.21       15.17     21.36 o
  -1  11   4      286.72      329.73     39.24 o
   0  11   4       78.31       94.52     29.75 o
   1  11   4       13.82       22.37     16.55 o
   2  11   4        4.63       -2.37     16.20 o
   3  11   4        0.37      -13.06     17.68 o
   4  11   4        6.38        0.94     38.18 o
   5  11   4        6.67       38.88     11.78 o
   6  11   4        1.00        5.67     28.71 o
  -5  12   4        0.17        6.96     21.28 o
  -4  12   4        1.27      -39.33     19.67 o
  -3  12   4        0.11       22.32     23.62 o
  -2  12   4        2.04       29.98     26.06 o
  -1  12   4       20.35       63.51     28.57 o
   0  12   4        0.24      -40.12     24.39 o
   1  12   4        7.51       54.57     28.95 o
   2  12   4       30.78       14.56     47.91 o
   3  12   4       28.05       16.01     21.15 o
   4  12   4       53.07       42.75     23.23 o
  -3  13   4        0.24        9.60     21.76 o
  -2  13   4        0.50      -40.97     20.49 o
  -1  13   4       13.35      -38.29     31.22 o
   0  13   4       17.72      -21.15     28.51 o
   1  13   4       61.13       27.48     35.25 o
   2  13   4       27.02       90.14     40.16 o
 -11   1   5       29.38       26.30     11.19 o
 -10   1   5        5.50        5.43      4.93 o
  -9   1   5        0.70        4.29      4.82 o
  -8   1   5      272.06      248.50     15.56 o
  -7   1   5        2.87        9.11      5.08 o
  -6   1   5      185.23      194.12      8.01 o
  -5   1   5        1.01       -1.86      2.66 o
  -4   1   5       11.34       12.59      2.09 o
  -3   1   5       35.87       39.48      4.59 o
  -2   1   5      149.92      163.42      6.93 o
  -1   1   5        5.07        2.20      1.59 o
   0   1   5     1829.90     1855.68     14.29 o
   1   1   5      151.11      151.65      3.95 o
   2   1   5       22.25       20.64      2.44 o
   3   1   5       72.58       73.05      4.28 o
   4   1   5      100.13       92.91      4.83 o
   5   1   5       19.30       15.05      3.26 o
   6   1   5       16.70       12.99      4.05 o
   7   1   5       39.68       41.73      6.21 o
   8   1   5       22.13        8.81      7.17 o
   9   1   5        8.77        1.49      6.29 o
  10   1   5       15.60       12.08      7.80 o
 -11   2   5       95.59      113.04     12.04 o
 -10   2   5       93.29      108.58     10.82 o
  -9   2   5       12.27        8.95      5.51 o
  -8   2   5      358.52      328.84     14.04 o
  -7   2   5       55.34       59.05      8.37 o
  -6   2   5        0.26       -1.51      5.18 o
  -5   2   5        6.82        7.97      2.09 o
  -4   2   5      149.29      152.80      4.68 o
  -3   2   5      838.28      852.17     19.16 o
  -2   2   5       51.39       57.87      2.90 o
  -1   2   5      333.07      365.75      8.36 o
   0   2   5        0.92        1.70      1.45 o
   1   2   5      156.84      169.93      4.05 o
   2   2   5      610.61      664.40      8.71 o
   3   2   5      118.51      133.77      5.51 o
   4   2   5      325.73      328.31      7.47 o
   5   2   5      675.18      632.09     11.61 o
   6   2   5       39.47       32.31      4.25 o
   7   2   5       44.61       48.68      6.73 o
   8   2   5       93.91      106.62      9.23 o
   9   2   5      132.18      129.37     12.73 o
  10   2   5      116.08      111.86     28.15 o
 -11   3   5        4.72       20.25     21.90 o
 -10   3   5      210.03      184.32     14.03 o
  -9   3   5        2.77        0.41      4.52 o
  -8   3   5        1.74        2.62      3.80 o
  -7   3   5       53.31       53.13      6.77 o
  -6   3   5       30.48       26.06      3.54 o
  -5   3   5       91.90       94.48      4.78 o
  -4   3   5       25.46       29.96      4.96 o
  -3   3   5       64.48       83.77      7.22 o
  -2   3   5     1618.29     1614.10     22.36 o
  -1   3   5      864.00      890.24      9.47 o
   0   3   5      106.12       98.40      3.51 o
   1   3   5        0.47       -1.27      1.40 o
   2   3   5     2572.31     2564.86     21.60 o
   3   3   5      437.71      433.35      7.90 o
   4   3   5      121.01      123.83      5.52 o
   5   3   5        0.02        3.94      3.48 o
   6   3   5      298.71      292.03     10.00 o
   7   3   5      103.99      109.98      8.84 o
   8   3   5       55.05       57.04      7.51 o
   9   3   5       15.08       13.78      6.71 o
  10   3   5        9.52       13.17     18.04 o
 -10   4   5        4.38       12.98      8.51 o
  -9   4   5       47.32       33.22      6.83 o
  -8   4   5       17.99       22.86      5.56 o
  -7   4   5       30.08       28.66      5.31 o
  -6   4   5       16.42       19.48      5.49 o
  -5   4   5       55.22       59.74      6.43 o
  -4   4   5       15.72       12.34      3.85 o
  -3   4   5       60.36       66.66     11.50 o
  -2   4   5       28.17       31.75      3.17 o
  -1   4   5        9.70        9.20      2.33 o
   0   4   5      329.68      321.27      6.49 o
   1   4   5      558.82      603.05      8.29 o
   2   4   5      117.97      114.62      6.39 o
   3   4   5      440.77      407.57      8.12 o
   4   4   5      395.73      369.69     12.27 o
   5   4   5       77.84       88.73      6.07 o
   6   4   5        2.69        8.83      3.90 o
   7   4   5      343.40      310.19     11.88 o
   8   4   5       55.28       49.15     12.80 o
   9   4   5        6.42        5.28     14.72 o
  10   4   5        2.53       10.82     22.21 o
 -10   5   5        1.87        2.22      7.98 o
  -9   5   5        1.23        1.46      8.63 o
  -8   5   5       15.03       14.62     10.12 o
  -7   5   5        0.01        3.13      5.80 o
  -6   5   5        1.41        3.65      3.31 o
  -5   5   5        8.81        5.57      3.43 o
  -4   5   5       89.94       92.42      6.48 o
  -3   5   5       13.96       14.33      3.35 o
  -2   5   5      579.26      613.42     10.58 o
  -1   5   5      806.99      819.36     16.65 o
   0   5   5      833.04      779.99     11.57 o
   1   5   5       51.34       47.27      3.17 o
   2   5   5       81.77       74.63      3.77 o
   3   5   5        7.58       15.62      6.11 o
   4   5   5      484.66      468.59     10.11 o
   5   5   5      400.45      419.64     19.95 o
   6   5   5        0.09        6.30      5.14 o
   7   5   5        2.96       14.00      9.23 o
   8   5   5       10.35       35.35     16.13 o
   9   5   5        2.14      -22.51     32.44 o
 -10   6   5        9.24       13.92     15.54 o
  -9   6   5        0.73        1.56      7.33 o
  -8   6   5        5.30        6.48      7.57 o
  -7   6   5      137.53      119.09     12.47 o
  -6   6   5        0.00        1.30      5.35 o
  -5   6   5        6.43       10.55      5.90 o
  -4   6   5       83.63       87.43      5.96 o
  -3   6   5       13.70       15.05      3.23 o
  -2   6   5      141.45      146.44      6.34 o
  -1   6   5       63.14       66.95      5.12 o
   0   6   5       40.53       42.99      4.60 o
   1   6   5      217.35      196.60      5.63 o
   2   6   5       52.41       48.92      4.65 o
   3   6   5       68.25       70.52      8.11 o
   4   6   5       95.79       96.20      8.44 o
   5   6   5      233.06      180.94     11.25 o
   6   6   5      227.85      201.73     14.61 o
   7   6   5       77.20       93.78     29.21 o
   8   6   5        3.99       34.37     17.91 o
   9   6   5       18.12       28.12     29.81 o
  -9   7   5       32.13       24.20     16.06 o
  -8   7   5        0.04        1.84      7.08 o
  -7   7   5       18.70       17.59      7.50 o
  -6   7   5       11.22       -0.63      5.99 o
  -5   7   5       43.29       38.34      8.18 o
  -4   7   5      174.09      174.16     12.63 o
  -3   7   5      334.51      327.58     15.99 o
  -2   7   5        4.34        3.85      4.63 o
  -1   7   5      154.05      148.28      7.90 o
   0   7   5      287.19      294.61     11.20 o
   1   7   5      513.94      506.81     14.84 o
   2   7   5      100.51      104.85      9.10 o
   3   7   5       17.02       11.68      6.52 o
   4   7   5        5.89        2.11      5.57 o
   5   7   5        2.20       -6.20      7.63 o
   6   7   5      542.97      526.83     26.51 o
   7   7   5       25.06       10.47     10.26 o
   8   7   5       15.84       13.35     17.62 o
   9   7   5       68.26      103.57     18.36 o
  -9   8   5       46.96       25.25     10.57 o
  -8   8   5       64.41       56.91     12.73 o
  -7   8   5       42.83       43.45      9.98 o
  -6   8   5       34.69       35.10      8.65 o
  -5   8   5       25.35       32.25      8.20 o
  -4   8   5       42.77       40.68      8.02 o
  -3   8   5      330.04      323.25     16.91 o
  -2   8   5        3.88        6.55      9.62 o
  -1   8   5        0.79        5.69      4.40 o
   0   8   5        2.72       -0.91      6.80 o
   1   8   5        1.93        2.73      5.39 o
   2   8   5      150.13      159.11     10.33 o
   3   8   5      170.91      140.30     10.52 o
   4   8   5        8.88       -1.90      5.56 o
   5   8   5        0.01       -8.40      9.76 o
   6   8   5       15.75       -4.58     26.46 o
   7   8   5       47.04       76.92     32.28 o
   8   8   5       38.30       31.53     13.43 o
  -8   9   5       49.67       50.21     11.58 o
  -7   9   5        6.43        3.56      6.24 o
  -6   9   5        0.59        5.26      8.01 o
  -5   9   5      181.93      155.25     14.95 o
  -4   9   5        1.21       -6.92      6.80 o
  -3   9   5       46.91       46.71      8.86 o
  -2   9   5        0.62      -13.49     12.98 o
  -1   9   5       16.49        0.27      4.84 o
   0   9   5        0.89       -7.58     11.30 o
   1   9   5       24.33        6.40     21.59 o
   2   9   5        1.09       13.73      8.55 o
   3   9   5       22.16       14.19      8.27 o
   4   9   5       53.48       38.92     10.04 o
   5   9   5        0.42        3.49      9.05 o
   6   9   5       12.17        0.18      8.78 o
   7   9   5      112.64       98.56     31.75 o
  -7  10   5        0.53       10.15      7.98 o
  -6  10   5        5.61        5.63      6.79 o
  -5  10   5      191.01      183.92     16.09 o
  -4  10   5        5.05        1.19      6.51 o
  -3  10   5      366.44      429.38     39.32 o
  -2  10   5        1.33        1.80     16.40 o
  -1  10   5        1.35       22.81     18.31 o
   0  10   5        5.11       -4.88     18.49 o
   1  10   5       12.92        7.10     14.57 o
   2  10   5       10.66        4.66     14.66 o
   3  10   5        4.52        4.82      7.14 o
   4  10   5        0.00        8.09     12.34 o
   5  10   5        1.76        0.24      8.65 o
   6  10   5       46.18       44.65     12.73 o
  -6  11   5       28.66       42.23     10.86 o
  -5  11   5        1.65       12.83     19.52 o
  -4  11   5        5.30       20.26     18.19 o
  -3  11   5        3.83       -6.75     17.15 o
  -2  11   5        7.98       10.32      5.38 o
  -1  11   5       17.52       43.78     23.35 o
   0  11   5        6.86       -0.89     21.09 o
   1  11   5        7.96        7.86     23.85 o
   2  11   5        2.83       46.47     26.69 o
   3  11   5        0.68       27.99     18.33 o
   4  11   5        0.44        7.71      7.92 o
   5  11   5       46.00       59.38     12.70 o
  -4  12   5        1.12       46.42     22.29 o
  -3  12   5        0.60       40.64     24.75 o
  -2  12   5        4.03       22.89     25.16 o
  -1  12   5      349.75      426.02     47.71 o
   0  12   5       18.57       48.03     27.78 o
   1  12   5       19.61       21.82     29.93 o
   2  12   5       91.82      163.67     39.82 o
   3  12   5        1.36       76.86     36.01 o
   4  12   5        2.05       10.05     32.77 o
  -2  13   5        3.82      -17.98     20.26 o
  -1  13   5       36.05      -19.59     31.17 o
   0  13   5        3.22       53.52     31.40 o
   1  13   5      139.22      184.00     41.98 o
 -11   0   6      138.58       87.44     20.46 o
 -10   0   6      240.14      252.90     26.88 o
  -9   0   6      215.65      226.65     20.40 o
  -8   0   6      534.86      519.53     28.57 o
  -7   0   6      581.09      555.89     27.58 o
  -6   0   6      301.60      308.84     20.51 o
  -5   0   6        0.06       -1.43      2.15 o
  -4   0   6      769.04      788.43     20.74 o
  -3   0   6       48.73       51.00     10.55 o
  -2   0   6      183.67      179.60      9.96 o
  -1   0   6      900.82      910.87     15.55 o
   0   0   6     1902.69     1978.05     22.39 o
   1   0   6     1298.32     1289.16     19.29 o
   2   0   6       48.16       50.76      4.72 o
   3   0   6      410.09      420.15     11.55 o
   4   0   6      369.64      338.16     11.17 o
   5   0   6      728.78      688.77     17.69 o
   6   0   6      404.36      409.50     19.08 o
   7   0   6      127.02      130.36     13.08 o
   8   0   6       18.55       28.67     12.30 o
   9   0   6      187.35      179.55     23.38 o
  10   0   6       64.78       64.07     17.43 o
 -11   1   6       11.38        5.15      5.96 o
 -10   1   6       18.18        6.89     17.06 o
  -9   1   6        9.80        4.71      5.31 o
  -8   1   6      110.93      112.31     11.70 o
  -7   1   6        6.84        2.81      4.45 o
  -6   1   6      249.67      238.55      8.59 o
  -5   1   6      162.73      167.27      5.33 o
  -4   1   6        2.37        1.58      2.13 o
  -3   1   6      426.72      454.17     10.63 o
  -2   1   6      188.92      192.79      5.32 o
  -1   1   6        2.26        0.90      1.75 o
   0   1   6      214.60      223.93      4.63 o
   1   1   6      726.39      751.02      9.04 o
   2   1   6      213.62      229.14      5.21 o
   3   1   6     1160.01     1149.79     14.39 o
   4   1   6      132.00      125.62      5.77 o
   5   1   6      392.21      356.08      8.73 o
   6   1   6       12.20       18.21      4.37 o
   7   1   6       18.76       29.16      6.72 o
   8   1   6       67.80       50.76     10.00 o
   9   1   6      148.52      174.61     16.15 o
  10   1   6       13.27       17.99      9.06 o
 -11   2   6        1.80       10.50      6.25 o
 -10   2   6       91.12       80.57     16.11 o
  -9   2   6        4.21       -0.98      5.04 o
  -8   2   6       55.09       60.55      8.91 o
  -7   2   6        5.80       -1.04      3.59 o
  -6   2   6      226.30      214.48      7.67 o
  -5   2   6       95.54       91.37      4.65 o
  -4   2   6       23.02       15.48      4.18 o
  -3   2   6        6.28        8.28      3.08 o
  -2   2   6      670.40      711.74     11.67 o
  -1   2   6        1.11       -1.43      1.35 o
   0   2   6       59.71       59.06      3.19 o
   1   2   6      243.35      250.07      5.16 o
   2   2   6       40.78       47.25      3.41 o
   3   2   6      513.74      516.74      9.40 o
   4   2   6       10.37       10.90      3.11 o
   5   2   6       31.20       18.79      3.76 o
   6   2   6       32.42       38.49      5.73 o
   7   2   6        0.09       -4.39      4.85 o
   8   2   6       95.73       86.80     11.66 o
   9   2   6      175.69      197.70     17.09 o
  10   2   6       55.61       54.25     10.78 o
 -10   3   6       40.88       35.89      8.78 o
  -9   3   6        0.05        1.01      4.39 o
  -8   3   6       30.48       19.00      5.29 o
  -7   3   6       28.19       27.22      3.84 o
  -6   3   6       50.29       48.49      4.13 o
  -5   3   6       44.44       47.84      6.84 o
  -4   3   6      548.08      546.87     16.72 o
  -3   3   6      137.20      137.10      9.16 o
  -2   3   6      257.99      273.92      6.15 o
  -1   3   6      221.09      236.85      5.37 o
   0   3   6       90.62       96.88      4.05 o
   1   3   6      169.13      155.63      4.29 o
   2   3   6      554.70      604.99      8.85 o
   3   3   6       18.83       16.10      2.96 o
   4   3   6      135.91      132.80      6.26 o
   5   3   6      209.97      209.99      8.27 o
   6   3   6        5.06        8.16      3.76 o
   7   3   6      127.58      115.53      9.22 o
   8   3   6        0.00        8.42      6.83 o
   9   3   6       28.83       15.45      7.67 o
  10   3   6        0.75        3.58     12.71 o
 -10   4   6       17.40       10.84      7.47 o
  -9   4   6       78.20       82.60     10.59 o
  -8   4   6       10.19        5.17      4.12 o
  -7   4   6      140.89      146.25     12.55 o
  -6   4   6      236.71      225.23     10.21 o
  -5   4   6       65.30       74.14      8.04 o
  -4   4   6      270.61      300.42     12.64 o
  -3   4   6       11.01       10.74      5.38 o
  -2   4   6       33.69       39.67      3.71 o
  -1   4   6        0.02        1.05      2.02 o
   0   4   6        6.06        5.20      2.61 o
   1   4   6        1.75        0.87      1.92 o
   2   4   6      101.25      114.46      4.85 o
   3   4   6        3.85        9.12      4.80 o
   4   4   6      228.34      241.87      7.32 o
   5   4   6       36.57       41.28      5.14 o
   6   4   6        6.45       -0.18      3.58 o
   7   4   6      108.54      105.36      9.01 o
   8   4   6       63.17       50.99     13.08 o
   9   4   6        3.51      -11.32      9.37 o
 -10   5   6       18.22       14.27     21.24 o
  -9   5   6       10.01       15.68      9.11 o
  -8   5   6      112.59      121.03     12.80 o
  -7   5   6       19.40        9.64      4.02 o
  -6   5   6      133.45      121.77      8.66 o
  -5   5   6        0.30        4.66      6.15 o
  -4   5   6      282.84      275.29     12.38 o
  -3   5   6      638.84      633.96     12.49 o
  -2   5   6       56.39       71.03      4.96 o
  -1   5   6      176.24      175.23     10.31 o
   0   5   6      483.21      466.14      9.35 o
   1   5   6       10.90        7.87      2.48 o
   2   5   6      273.01      260.98      6.27 o
   3   5   6        2.69        1.00      3.41 o
   4   5   6      922.28      900.10     20.27 o
   5   5   6       28.21       26.32      5.09 o
   6   5   6       38.16       34.11      7.61 o
   7   5   6      239.16      225.80     29.64 o
   8   5   6       59.68       62.43     29.55 o
   9   5   6       45.67       13.67     12.98 o
 -10   6   6        0.00        6.94      8.35 o
  -9   6   6       12.37       18.24      8.62 o
  -8   6   6       28.33       35.97      8.92 o
  -7   6   6       16.33       24.37      7.56 o
  -6   6   6      176.23      172.97     12.52 o
  -5   6   6      112.01      103.04      7.19 o
  -4   6   6        0.09        0.95      2.88 o
  -3   6   6       10.42        6.74      4.87 o
  -2   6   6      224.97      246.10      7.88 o
  -1   6   6      279.05      278.12      9.38 o
   0   6   6        0.02       -0.01      5.06 o
   1   6   6        0.14        3.48      2.55 o
   2   6   6       68.39       76.61      4.54 o
   3   6   6      109.56       96.67      8.26 o
   4   6   6      435.56      357.91     13.01 o
   5   6   6        0.87        1.34      4.71 o
   6   6   6        9.73       15.91      6.84 o
   7   6   6       32.22       25.70     11.66 o
   8   6   6       16.01       16.09     10.81 o
   9   6   6        4.06        3.64     12.12 o
  -9   7   6        0.40        0.87      7.99 o
  -8   7   6        4.39        2.91      7.44 o
  -7   7   6       34.15       44.00      9.37 o
  -6   7   6      208.10      200.86     14.11 o
  -5   7   6        1.52        6.03      6.07 o
  -4   7   6       18.46        9.01      7.22 o
  -3   7   6      332.46      335.50     18.00 o
  -2   7   6       12.33        3.30     13.42 o
  -1   7   6        0.70        0.77      4.92 o
   0   7   6      270.09      249.51      9.78 o
   1   7   6        1.80        6.85      5.79 o
   2   7   6       48.57       56.09      7.99 o
   3   7   6        1.41       -4.13      5.61 o
   4   7   6       15.65        4.57      9.36 o
   5   7   6        1.05       -4.52      8.09 o
   6   7   6      207.35      204.04     19.60 o
   7   7   6       58.17       66.65     14.24 o
   8   7   6        5.16       12.80     16.01 o
  -8   8   6       14.05        9.37      7.71 o
  -7   8   6        0.55       -5.34      5.66 o
  -6   8   6      134.37      110.65     11.99 o
  -5   8   6      205.70      160.86     14.36 o
  -4   8   6       34.65       37.98      8.54 o
  -3   8   6      368.65      377.09     17.99 o
  -2   8   6       81.04       92.56     13.63 o
  -1   8   6       64.20       65.57      9.97 o
   0   8   6       48.38       29.05     10.41 o
   1   8   6       18.97       18.34      5.83 o
   2   8   6       63.16       56.73      8.34 o
   3   8   6       33.05       19.68      8.05 o
   4   8   6        0.23        0.31      9.52 o
   5   8   6      188.46      158.84     22.15 o
   6   8   6        0.40       12.52     15.46 o
   7   8   6        8.63       12.61     11.12 o
   8   8   6       78.75       82.21     20.79 o
  -8   9   6        1.04        6.08      7.76 o
  -7   9   6        6.26       17.65      8.41 o
  -6   9   6       39.56       36.11      8.99 o
  -5   9   6      299.05      299.54     17.64 o
  -4   9   6        9.22        6.52      5.79 o
  -3   9   6      140.13      190.16     37.28 o
  -2   9   6      143.95      156.50     22.76 o
  -1   9   6        3.53       20.03     15.40 o
   0   9   6        3.84        9.86     15.49 o
   1   9   6        0.01        9.99      9.77 o
   2   9   6      112.03      118.72     27.27 o
   3   9   6        0.01        9.24      6.17 o
   4   9   6        0.00       -1.42     17.16 o
   5   9   6        3.99       -5.78      8.23 o
   6   9   6        1.71      -14.16     21.89 o
   7   9   6       48.49       56.68     16.94 o
  -7  10   6      118.02      116.80     14.47 o
  -6  10   6        3.00        5.09      6.06 o
  -5  10   6       51.81       50.40     10.16 o
  -4  10   6        1.35        8.46     16.95 o
  -3  10   6       19.19        7.05     16.80 o
  -2  10   6        2.85        4.66     15.89 o
  -1  10   6        0.26       16.57     11.12 o
   0  10   6      187.60      164.87     27.46 o
   1  10   6      132.44      158.85     29.00 o
   2  10   6        9.81        4.51      7.53 o
   3  10   6      152.35      153.45     16.89 o
   4  10   6       65.85       57.41     13.09 o
   5  10   6       18.82       20.13     11.89 o
   6  10   6        5.46       11.76     11.71 o
  -6  11   6       23.91       22.51     14.40 o
  -5  11   6       10.48       24.86     19.67 o
  -4  11   6        0.02        9.90     18.29 o
  -3  11   6        9.82       21.27     19.56 o
  -2  11   6       23.70       57.41     22.61 o
  -1  11   6       10.53       20.76     18.55 o
   0  11   6        0.01       20.70     21.43 o
   1  11   6        4.39       10.52     23.65 o
   2  11   6        5.89       53.49     28.89 o
   3  11   6       40.28        7.19     30.81 o
   4  11   6       43.78       50.27     13.19 o
   5  11   6        5.95       17.65     11.98 o
  -4  12   6        0.78      -11.03     21.55 o
  -3  12   6        0.00       -5.71     20.72 o
  -2  12   6        4.98      -29.36     14.68 o
  -1  12   6      103.43       89.40     27.16 o
   0  12   6       12.58       14.75     24.57 o
   1  12   6        0.95      -14.86     26.53 o
   2  12   6        1.09       29.59     31.87 o
   3  12   6       14.48       -1.25     34.52 o
 -10   1   7        2.24        0.00      6.53 o
  -9   1   7      233.97      257.23     15.94 o
  -8   1   7        2.57        5.63      5.02 o
  -7   1   7      267.79      252.80     14.01 o
  -6   1   7        6.66        7.45      2.60 o
  -5   1   7       75.68       71.25      4.43 o
  -4   1   7        0.35        4.05      2.93 o
  -3   1   7      175.36      192.96      7.88 o
  -2   1   7       35.37       41.67      3.38 o
  -1   1   7     2641.50     2773.46     37.92 o
   0   1   7      513.45      541.96      9.16 o
   1   1   7      403.98      417.60      7.48 o
   2   1   7      603.90      614.70     10.08 o
   3   1   7      395.03      386.76     11.99 o
   4   1   7        9.54        6.53      3.19 o
   5   1   7      415.44      425.05     10.55 o
   6   1   7      103.55      101.23      7.48 o
   7   1   7       22.96       14.01      7.81 o
   8   1   7       19.58       14.02      7.84 o
   9   1   7      107.71      124.35     14.50 o
  10   1   7        2.35       19.99      8.91 o
 -10   2   7        0.31       -2.30      4.72 o
  -9   2   7      434.52      406.92     26.70 o
  -8   2   7      245.73      253.59     14.79 o
  -7   2   7      215.36      226.66     14.46 o
  -6   2   7       75.56       72.92      4.54 o
  -5   2   7      457.16      457.95     20.98 o
  -4   2   7       62.44       67.28      7.62 o
  -3   2   7       67.53       66.20      3.70 o
  -2   2   7        3.93        4.33      1.77 o
  -1   2   7        4.46        6.43      3.11 o
   0   2   7        9.04        5.03      1.74 o
   1   2   7       39.41       53.89      3.62 o
   2   2   7       96.10       94.17      5.38 o
   3   2   7        5.67       12.21      3.07 o
   4   2   7       52.15       52.86      4.70 o
   5   2   7       63.03       62.32      5.52 o
   6   2   7        5.34        1.18      4.40 o
   7   2   7      148.93      160.53     14.88 o
   8   2   7       52.56       25.94     12.29 o
   9   2   7       42.46       46.14     10.03 o
 -10   3   7       48.34       37.66      8.01 o
  -9   3   7        1.00        1.62      4.39 o
  -8   3   7       50.56       59.89      7.47 o
  -7   3   7        7.59       10.66      4.62 o
  -6   3   7       29.82       28.38      5.99 o
  -5   3   7       24.33       11.33      4.48 o
  -4   3   7        0.20        8.51      5.80 o
  -3   3   7       65.06       82.96      9.95 o
  -2   3   7      602.61      620.28      8.93 o
  -1   3   7      526.24      527.00     15.71 o
   0   3   7        7.24        8.50      2.17 o
   1   3   7     1348.67     1405.41     14.42 o
   2   3   7       40.02       37.92      4.20 o
   3   3   7      229.90      237.45      7.16 o
   4   3   7      247.87      256.67      7.90 o
   5   3   7      141.71      136.49      7.84 o
   6   3   7       20.60       32.46      6.07 o
   7   3   7       48.11       54.17      8.11 o
   8   3   7        0.80        7.47     10.94 o
   9   3   7       12.44       43.10     14.80 o
 -10   4   7        2.24        6.04     10.29 o
  -9   4   7       53.49       51.47      7.55 o
  -8   4   7      154.81      155.72     10.77 o
  -7   4   7      285.76      272.58     11.98 o
  -6   4   7       47.15       40.67      6.83 o
  -5   4   7       84.27       83.20     20.75 o
  -4   4   7       95.32       90.19      9.14 o
  -3   4   7        6.01        3.78      3.26 o
  -2   4   7       58.60       53.29      4.32 o
  -1   4   7        3.05        7.04      2.72 o
   0   4   7      327.53      330.42      8.10 o
   1   4   7        2.28        4.27      2.14 o
   2   4   7       35.42       47.62      4.47 o
   3   4   7        0.14       -1.68      3.77 o
   4   4   7        1.49       -3.06      2.49 o
   5   4   7        7.80       20.87      4.62 o
   6   4   7      201.56      192.89     10.35 o
   7   4   7        4.98        7.08      6.85 o
   8   4   7      139.67      133.50     21.80 o
   9   4   7       25.87       18.73     13.81 o
 -10   5   7       28.02       23.99      9.58 o
  -9   5   7        6.35       -0.11      9.22 o
  -8   5   7       23.60        9.48      6.81 o
  -7   5   7       73.03       70.14      7.51 o
  -6   5   7        0.50       -3.37      3.43 o
  -5   5   7       61.48       69.76      8.42 o
  -4   5   7       49.09       44.03      5.96 o
  -3   5   7      142.12      155.84      8.79 o
  -2   5   7       65.63       71.93      5.80 o
  -1   5   7      284.94      264.62      9.45 o
   0   5   7      127.54      133.71      5.90 o
   1   5   7        8.36        8.46      3.41 o
   2   5   7      166.13      173.38      5.99 o
   3   5   7      191.04      179.70      7.62 o
   4   5   7       64.09       63.95      8.34 o
   5   5   7       27.44       29.95      5.97 o
   6   5   7       71.82       73.02     11.28 o
   7   5   7        9.53       15.15     12.39 o
   8   5   7       26.79        4.56     11.91 o
   9   5   7       25.53      -11.04     11.09 o
  -9   6   7       24.50       20.25      8.35 o
  -8   6   7       59.38       56.81     11.21 o
  -7   6   7       47.59       36.76      8.00 o
  -6   6   7      147.23      135.28     19.01 o
  -5   6   7      688.97      622.97     15.97 o
  -4   6   7      318.92      320.27     15.93 o
  -3   6   7       31.94       32.12      4.81 o
  -2   6   7        0.12        1.73      3.38 o
  -1   6   7        2.66        0.72      5.40 o
   0   6   7        4.24        8.62      5.09 o
   1   6   7       29.91       29.47      3.61 o
   2   6   7       55.23       61.61      4.66 o
   3   6   7        1.31        3.10      3.91 o
   4   6   7        7.44       -2.57      6.61 o
   5   6   7        0.00       -1.90      5.13 o
   6   6   7      171.53      169.13     15.94 o
   7   6   7       38.66       24.88     13.16 o
   8   6   7        0.03        8.04     10.39 o
  -9   7   7       69.58       58.29     11.49 o
  -8   7   7        1.38        4.45      6.88 o
  -7   7   7        3.61        8.99      6.42 o
  -6   7   7        0.44        0.61      8.31 o
  -5   7   7      103.75       94.13      9.86 o
  -4   7   7      145.98      152.52     11.81 o
  -3   7   7      215.94      221.03      8.83 o
  -2   7   7      332.26      333.57     18.43 o
  -1   7   7       86.86       89.65      8.07 o
   0   7   7        6.89        7.14      6.27 o
   1   7   7        0.54       -0.44      5.87 o
   2   7   7        5.79        1.60      5.97 o
   3   7   7        1.01       -1.27      5.79 o
   4   7   7       70.65       67.78     15.42 o
   5   7   7      253.98      236.97     18.14 o
   6   7   7       38.07       28.57     14.36 o
   7   7   7        5.80      -10.12     10.50 o
   8   7   7      140.57      136.04     23.83 o
  -8   8   7        0.30        7.44      7.09 o
  -7   8   7       29.83       29.36      8.63 o
  -6   8   7        2.49        9.17      6.17 o
  -5   8   7      146.44      156.67     13.07 o
  -4   8   7       12.64        1.61      5.41 o
  -3   8   7      171.34      201.77     15.22 o
  -2   8   7       20.71        4.18      5.91 o
  -1   8   7        0.06        1.91      4.85 o
   0   8   7      214.35      253.20     25.27 o
   1   8   7        4.30        8.32      5.66 o
   2   8   7       98.61       80.27      9.86 o
   3   8   7       14.17        7.23      6.69 o
   4   8   7      142.22      140.41     20.91 o
   5   8   7       76.67       73.78     16.71 o
   6   8   7       58.17       30.71     14.26 o
   7   8   7       20.26        3.03     11.99 o
  -7   9   7        0.01        1.27      6.51 o
  -6   9   7        1.05       -1.43      6.21 o
  -5   9   7       34.87       22.15      8.28 o
  -4   9   7      130.43      155.78     20.34 o
  -3   9   7        7.37       -3.67      5.32 o
  -2   9   7       25.66        4.91     14.89 o
  -1   9   7       26.70       28.65     14.77 o
   0   9   7        0.31        4.09      6.47 o
   1   9   7       28.13       30.44      9.70 o
   2   9   7       60.12       90.84     13.30 o
   3   9   7        1.88       -3.23     21.26 o
   4   9   7       94.07      116.57     19.11 o
   5   9   7        4.08        1.30     10.60 o
   6   9   7       69.40       70.32     17.50 o
  -6  10   7       20.19       12.78      8.11 o
  -5  10   7       40.03       40.84     21.96 o
  -4  10   7       73.62       87.63     11.42 o
  -3  10   7       21.26       -8.07     14.94 o
  -2  10   7       42.12       58.90     19.06 o
  -1  10   7      159.72      139.84     23.69 o
   0  10   7       24.06       36.93     20.22 o
   1  10   7       12.38        6.63     20.33 o
   2  10   7      241.32      252.25     48.34 o
   3  10   7       48.38       41.83     13.95 o
   4  10   7        2.81        0.55      9.64 o
   5  10   7        0.90        1.74     11.02 o
  -5  11   7       13.92       34.69     18.55 o
  -4  11   7       98.49      113.10     25.00 o
  -3  11   7       10.97       27.70     20.22 o
  -2  11   7       21.58       53.50     18.37 o
  -1  11   7       83.82       92.78     21.48 o
   0  11   7       58.00       60.03     24.39 o
   1  11   7        2.44      -29.13     20.97 o
   2  11   7       38.79       47.00     29.66 o
   3  11   7        2.79       22.68     31.25 o
   4  11   7       10.27       33.47     12.01 o
  -3  12   7       38.06       45.33     22.74 o
  -2  12   7        8.12      -12.97     17.37 o
  -1  12   7        2.28       11.21     16.49 o
   0  12   7       89.61      101.81     30.78 o
   1  12   7      115.79      164.05     35.49 o
   2  12   7       39.74       17.43     32.70 o
 -10   0   8        5.99       -2.23      7.39 o
  -9   0   8      107.06       81.47     15.79 o
  -8   0   8        3.62        7.53      7.33 o
  -7   0   8     1956.37     1979.78     59.61 o
  -6   0   8     1770.26     1867.05     55.31 o
  -5   0   8      457.81      386.05     22.72 o
  -4   0   8      141.62      143.18     11.21 o
  -3   0   8      422.05      435.28     17.07 o
  -2   0   8      273.69      265.16     20.00 o
  -1   0   8      162.03      164.26      6.85 o
   0   0   8       66.61       65.60      5.77 o
   1   0   8       44.90       50.00      5.58 o
   2   0   8      245.04      249.14     10.45 o
   3   0   8      167.76      165.28     10.43 o
   4   0   8        0.35        2.48      4.60 o
   5   0   8      549.49      567.51     17.56 o
   6   0   8       34.81       29.49      8.00 o
   7   0   8      198.46      173.73     22.51 o
   8   0   8       13.62        4.91     11.08 o
   9   0   8      150.07      143.73     22.78 o
 -10   1   8       44.60       37.59      8.91 o
  -9   1   8       15.86       24.23      7.33 o
  -8   1   8       71.61       67.67     10.09 o
  -7   1   8      222.47      220.05     16.18 o
  -6   1   8      102.08       99.28      6.99 o
  -5   1   8        6.54        3.77      2.28 o
  -4   1   8        2.84        5.94      3.79 o
  -3   1   8       70.31       82.95      4.88 o
  -2   1   8      115.21      124.97      5.64 o
  -1   1   8      337.79      317.79      7.35 o
   0   1   8      968.99      971.11     12.92 o
   1   1   8      540.02      555.00      9.94 o
   2   1   8      479.39      489.68     11.28 o
   3   1   8      133.09      139.36      6.86 o
   4   1   8        2.77        3.34      3.21 o
   5   1   8        6.51        7.25      3.40 o
   6   1   8       62.27       73.32      8.68 o
   7   1   8      323.87      322.42     37.08 o
   8   1   8        9.64       22.86      8.66 o
   9   1   8        6.19       27.52      9.68 o
 -10   2   8        0.90        4.30      5.47 o
  -9   2   8      176.60      180.15     16.19 o
  -8   2   8      167.04      159.39     14.61 o
  -7   2   8        8.21        9.96      3.67 o
  -6   2   8        0.99        0.04      2.01 o
  -5   2   8      426.60      417.76     13.28 o
  -4   2   8      451.34      474.90     17.21 o
  -3   2   8       91.11       90.01      4.47 o
  -2   2   8       32.41       36.86      3.45 o
  -1   2   8       17.06       17.54      3.10 o
   0   2   8        3.80        5.52      2.14 o
   1   2   8       32.08       30.97      4.45 o
   2   2   8       41.27       43.61      4.69 o
   3   2   8      406.86      397.93      9.68 o
   4   2   8       21.33       31.62      4.53 o
   5   2   8       29.11       29.65      4.50 o
   6   2   8       28.97       18.72      6.23 o
   7   2   8      144.06      152.18     15.23 o
   8   2   8       13.70       12.83      8.67 o
   9   2   8        0.92        1.81      8.18 o
 -10   3   8       14.70        4.55      5.78 o
  -9   3   8       12.92       10.23      6.15 o
  -8   3   8        0.31        6.84      5.20 o
  -7   3   8        1.92       -6.53      3.80 o
  -6   3   8       17.46       17.23      5.70 o
  -5   3   8       25.03       38.42      6.63 o
  -4   3   8      519.32      563.14     19.01 o
  -3   3   8      280.34      272.99     10.89 o
  -2   3   8        0.19        0.42      1.72 o
  -1   3   8       40.32       43.59      4.03 o
   0   3   8      335.68      329.78      8.24 o
   1   3   8       27.85       26.27      3.73 o
   2   3   8       28.24       31.14      3.91 o
   3   3   8       34.81       36.09      4.73 o
   4   3   8        5.12        2.77      3.49 o
   5   3   8        1.02        0.57      4.14 o
   6   3   8      253.22      239.76     11.57 o
   7   3   8      113.98      122.23     13.43 o
   8   3   8        2.14       17.92      9.04 o
   9   3   8       86.58       72.73     18.73 o
 -10   4   8       37.03       38.65     10.67 o
  -9   4   8       25.81       30.21      6.83 o
  -8   4   8       42.44       38.47      6.57 o
  -7   4   8       39.07       41.15      7.83 o
  -6   4   8       48.74       33.06      6.70 o
  -5   4   8       43.77       43.96     16.98 o
  -4   4   8       18.89       13.67      5.22 o
  -3   4   8     1169.39     1164.44     22.33 o
  -2   4   8      276.46      260.34      6.93 o
  -1   4   8       86.88       87.73      5.64 o
   0   4   8       50.99       54.49      4.95 o
   1   4   8      146.70      132.75      6.25 o
   2   4   8       12.17       16.01      3.33 o
   3   4   8       96.32      105.18      6.96 o
   4   4   8       54.89       58.67      7.19 o
   5   4   8       23.14       20.71      5.24 o
   6   4   8        7.66       10.07      4.98 o
   7   4   8       27.05       17.73     12.02 o
   8   4   8       17.70       13.04     13.07 o
   9   4   8       48.91       55.91     17.56 o
  -9   5   8       15.30       15.95      7.59 o
  -8   5   8       29.22       26.27     14.42 o
  -7   5   8      106.58      115.28     11.96 o
  -6   5   8       18.25       11.32      5.54 o
  -5   5   8        1.72        2.30      5.69 o
  -4   5   8       11.59        5.22      4.05 o
  -3   5   8       11.32       13.51      9.21 o
  -2   5   8     1502.01     1462.85     21.71 o
  -1   5   8       64.30       72.24      5.08 o
   0   5   8     1192.60     1138.95     17.86 o
   1   5   8     1119.10     1111.37     15.20 o
   2   5   8        3.84        4.38      3.76 o
   3   5   8       10.06       13.30      9.85 o
   4   5   8      132.71      135.87     10.32 o
   5   5   8        6.81        6.16      6.08 o
   6   5   8        6.32       -7.16     11.33 o
   7   5   8       13.42       16.74     12.69 o
   8   5   8       16.88        8.66     13.00 o
  -9   6   8        0.03       -6.21      7.87 o
  -8   6   8       18.03       17.48      7.18 o
  -7   6   8       52.73       17.83      9.73 o
  -6   6   8      104.02       67.61     14.22 o
  -5   6   8        0.56        1.26      3.63 o
  -4   6   8       21.58       22.06      7.95 o
  -3   6   8       14.19        8.14      3.78 o
  -2   6   8      353.59      353.12     11.20 o
  -1   6   8      396.08      390.88     13.97 o
   0   6   8       71.63       73.43      7.06 o
   1   6   8        1.56        3.23      4.70 o
   2   6   8       19.47       19.64      4.19 o
   3   6   8       63.89       71.21      8.11 o
   4   6   8        4.27       -3.55      6.56 o
   5   6   8       69.90       70.04     11.33 o
   6   6   8       93.36       70.66     11.29 o
   7   6   8       26.90       21.44     13.25 o
   8   6   8        6.27       23.87     14.81 o
  -8   7   8        9.73       12.07      6.74 o
  -7   7   8       27.17       45.04     13.34 o
  -6   7   8       27.62       24.33     10.79 o
  -5   7   8       23.64       17.42      9.12 o
  -4   7   8      197.89      256.29     15.35 o
  -3   7   8        0.84       -0.58      3.51 o
  -2   7   8      336.49      321.28     12.66 o
  -1   7   8      644.76      634.71     17.08 o
   0   7   8       24.78       29.35      4.97 o
   1   7   8       28.21       33.83      5.24 o
   2   7   8        3.91        9.37      7.25 o
   3   7   8       49.11       44.40      7.20 o
   4   7   8        2.35       -0.39      5.53 o
   5   7   8      190.73      126.95     13.98 o
   6   7   8       10.90       10.48      6.44 o
   7   7   8       83.14       56.19     18.18 o
  -8   8   8       12.48        7.84      8.99 o
  -7   8   8       10.74       18.03      7.41 o
  -6   8   8       14.78       11.97      6.55 o
  -5   8   8       13.81       22.01      7.46 o
  -4   8   8      285.09      288.32     17.10 o
  -3   8   8        0.31        4.54      5.38 o
  -2   8   8       79.73       82.37     10.15 o
  -1   8   8      143.98      132.93     10.11 o
   0   8   8      122.79      144.63     13.90 o
   1   8   8       59.42       40.13     10.54 o
   2   8   8      134.19      147.52     12.33 o
   3   8   8      125.02      131.23     20.13 o
   4   8   8      111.52      100.58     18.61 o
   5   8   8       15.41       34.91     13.65 o
   6   8   8        3.82       23.83     13.43 o
   7   8   8      138.31      145.70     24.00 o
  -7   9   8       27.05       31.25      9.08 o
  -6   9   8       28.91       25.08      8.38 o
  -5   9   8        9.64        5.24      6.91 o
  -4   9   8      213.32      214.05     15.99 o
  -3   9   8      365.70      428.16     45.93 o
  -2   9   8       41.90       42.82     16.08 o
  -1   9   8        1.22        7.40     14.82 o
   0   9   8       25.05       23.87      9.24 o
   1   9   8        7.18       -6.29      7.96 o
   2   9   8       14.76       12.71      9.45 o
   3   9   8        5.55       19.40     11.79 o
   4   9   8       34.06       51.41     14.76 o
   5   9   8        0.53       12.73     12.23 o
   6   9   8        3.68       14.42     12.61 o
  -6  10   8       15.03       19.13      8.37 o
  -5  10   8        8.71       11.38      7.89 o
  -4  10   8       75.54       37.54     20.83 o
  -3  10   8      331.55      373.21     32.05 o
  -2  10   8       80.29       84.75     19.23 o
  -1  10   8        0.00       -3.49     15.11 o
   0  10   8        9.58       -5.69      5.12 o
   1  10   8        6.23      -21.50     17.24 o
   2  10   8       46.70       53.72     12.77 o
   3  10   8       16.87       13.13     11.90 o
   4  10   8       52.44       66.15     16.17 o
   5  10   8      181.02      185.11     24.72 o
  -4  11   8        6.91        7.47     15.73 o
  -3  11   8       10.76        4.54     15.46 o
  -2  11   8        7.97        3.65     16.00 o
  -1  11   8        6.13        6.51     17.18 o
   0  11   8        1.10        2.70     19.00 o
   1  11   8        9.67        5.12     23.28 o
   2  11   8       59.37       50.94     30.02 o
   3  11   8       12.24        7.48     31.65 o
  -1  12   8        6.99       13.00     17.68 o
   0  12   8       25.18       22.40     23.11 o
 -10   1   9        3.07        4.66      5.94 o
  -9   1   9        0.93        6.67      5.54 o
  -8   1   9       21.15       21.24      6.83 o
  -7   1   9      138.74      145.57     20.38 o
  -6   1   9      295.00      298.42      9.66 o
  -5   1   9      305.55      323.37     24.97 o
  -4   1   9      245.22      242.40     11.09 o
  -3   1   9       19.05       22.50      3.44 o
  -2   1   9       12.40        4.64      2.68 o
  -1   1   9       29.85       32.06      3.46 o
   0   1   9        3.32       -1.00      4.49 o
   1   1   9       70.30       82.55      5.24 o
   2   1   9       53.56       59.12      5.93 o
   3   1   9      135.20      139.40      7.21 o
   4   1   9     1325.10     1277.10     24.59 o
   5   1   9      196.27      197.42      9.48 o
   6   1   9      208.48      213.54     13.85 o
   7   1   9      213.19      212.31     17.69 o
   8   1   9       31.76       19.90      9.28 o
   9   1   9       11.19       10.96      8.54 o
 -10   2   9       56.06       65.57     11.08 o
  -9   2   9       63.13       89.41     12.07 o
  -8   2   9       91.45       98.08     12.11 o
  -7   2   9       43.29       44.03      4.48 o
  -6   2   9      622.06      625.13     22.10 o
  -5   2   9     1144.05     1146.29     21.71 o
  -4   2   9      668.54      626.93     11.27 o
  -3   2   9       61.46       57.42      4.60 o
  -2   2   9      211.06      213.06      9.91 o
  -1   2   9       15.94       17.21      3.08 o
   0   2   9      417.63      422.95     11.18 o
   1   2   9        4.80        4.66      2.97 o
   2   2   9       55.25       50.95      5.24 o
   3   2   9      215.19      224.56      9.16 o
   4   2   9       73.87       70.65      5.81 o
   5   2   9      523.83      522.09     16.10 o
   6   2   9        0.08       -1.21      7.86 o
   7   2   9        5.56        3.56      7.37 o
   8   2   9       14.74       12.72      8.85 o
   9   2   9       77.30       92.37     13.97 o
  -9   3   9      187.54      179.40     14.15 o
  -8   3   9      145.15      144.32     20.63 o
  -7   3   9       59.17       49.06     12.36 o
  -6   3   9      221.22      211.04     14.24 o
  -5   3   9       15.62       17.06      8.51 o
  -4   3   9      539.89      516.76     18.90 o
  -3   3   9       15.87       16.35      2.58 o
  -2   3   9      297.97      300.07      8.13 o
  -1   3   9       19.35       23.73      3.76 o
   0   3   9      256.01      258.11     10.31 o
   1   3   9      655.30      646.95     12.68 o
   2   3   9     1704.54     1667.94     20.27 o
   3   3   9      689.26      703.04     14.72 o
   4   3   9        0.80       -1.51      4.35 o
   5   3   9       11.61       22.20      5.49 o
   6   3   9      163.80      199.59     13.83 o
   7   3   9       92.73      120.74     14.03 o
   8   3   9       47.01       30.12     17.78 o
  -9   4   9       63.75       75.09      9.21 o
  -8   4   9       15.39       11.77      4.88 o
  -7   4   9        0.06        5.10      4.66 o
  -6   4   9       68.41       66.64      9.50 o
  -5   4   9       33.35       39.24      7.13 o
  -4   4   9      370.81      361.76     13.36 o
  -3   4   9      571.69      588.68     16.39 o
  -2   4   9      380.80      373.76     12.77 o
  -1   4   9       19.26       20.17      3.67 o
   0   4   9        2.73       -2.05      2.83 o
   1   4   9       26.67       32.23      4.53 o
   2   4   9      596.97      572.39     11.63 o
   3   4   9      159.47      155.43      8.46 o
   4   4   9       72.23       75.91      7.42 o
   5   4   9        3.15        9.44      5.20 o
   6   4   9        0.83        4.64      5.28 o
   7   4   9        0.67       -1.82     10.75 o
   8   4   9        0.08        0.30     11.72 o
  -9   5   9       18.70        8.51      9.53 o
  -8   5   9       74.15       56.54     14.40 o
  -7   5   9        0.73        1.11      5.83 o
  -6   5   9       20.20       20.61      6.50 o
  -5   5   9        3.43        0.40      3.46 o
  -4   5   9        1.45        4.84      3.94 o
  -3   5   9        1.70       -2.08      3.34 o
  -2   5   9        2.86        8.17      4.32 o
  -1   5   9      235.34      229.79      8.44 o
   0   5   9      225.41      224.76      8.88 o
   1   5   9      453.92      424.70     13.11 o
   2   5   9        0.62        3.88      2.97 o
   3   5   9       42.63       46.40      5.61 o
   4   5   9       36.20       46.78      7.42 o
   5   5   9      166.98      144.33     15.02 o
   6   5   9       59.75       67.48     11.60 o
   7   5   9       10.03        7.75      7.21 o
   8   5   9       61.23       56.12     17.53 o
  -8   6   9       47.93       44.77     13.82 o
  -7   6   9        2.43        6.87      6.99 o
  -6   6   9        0.00        4.53      6.09 o
  -5   6   9       21.57       26.65      7.96 o
  -4   6   9        0.53        9.59      4.65 o
  -3   6   9       52.35       59.56      6.16 o
  -2   6   9      239.58      245.67     17.94 o
  -1   6   9      513.33      510.52     25.55 o
   0   6   9     1150.99     1055.93     23.38 o
   1   6   9       84.52       83.09      6.83 o
   2   6   9       63.57       63.70      7.49 o
   3   6   9       53.71       51.75      9.23 o
   4   6   9       91.67       96.86     12.25 o
   5   6   9        1.01       -0.05      5.56 o
   6   6   9       23.03       21.85      7.99 o
   7   6   9       26.03       15.03      8.27 o
  -8   7   9       10.13       -7.78      8.09 o
  -7   7   9       21.33       23.03     11.00 o
  -6   7   9       21.45        4.96      7.96 o
  -5   7   9        0.01       -3.38      6.21 o
  -4   7   9      172.75      191.94     11.81 o
  -3   7   9      101.02      115.35      7.97 o
  -2   7   9      573.84      535.69     16.20 o
  -1   7   9      416.08      402.81     14.54 o
   0   7   9      140.25      130.63      9.65 o
   1   7   9      155.40      182.14     21.72 o
   2   7   9      137.45      115.33     11.83 o
   3   7   9       43.74       38.45      8.51 o
   4   7   9       51.09       42.94      9.55 o
   5   7   9        2.86        2.24      6.34 o
   6   7   9        1.14        1.62      6.70 o
   7   7   9       27.77       20.48     12.35 o
  -7   8   9        0.07       11.21      9.49 o
  -6   8   9        6.90        6.08      8.57 o
  -5   8   9       34.12       27.25      7.70 o
  -4   8   9       21.22       11.21      6.17 o
  -3   8   9        7.97        4.66      5.88 o
  -2   8   9      484.31      499.77     16.10 o
  -1   8   9        0.44       -4.61      4.43 o
   0   8   9       36.16       15.90      9.19 o
   1   8   9       60.84       67.59     15.06 o
   2   8   9      306.03      284.98     24.18 o
   3   8   9        9.95       10.73     12.14 o
   4   8   9        1.33       13.34     12.01 o
   5   8   9      185.89      191.46     26.00 o
   6   8   9       18.82       28.87     14.93 o
  -6   9   9       36.06       26.12      8.71 o
  -5   9   9      337.05      367.88     31.00 o
  -4   9   9       92.33       96.53     11.68 o
  -3   9   9        5.57        7.15      6.85 o
  -2   9   9       30.09       22.77     14.62 o
  -1   9   9       30.07       28.52     15.38 o
   0   9   9       33.05       26.15     10.19 o
   1   9   9        0.80       10.14      9.49 o
   2   9   9       94.97       95.66     18.48 o
   3   9   9        0.00        1.59     10.52 o
   4   9   9       29.27       49.13     15.68 o
   5   9   9       19.98       38.05     15.51 o
  -5  10   9        2.84       10.61      7.45 o
  -4  10   9      144.09      143.59     20.33 o
  -3  10   9        1.78        1.85     14.21 o
  -2  10   9       69.58       80.80     18.93 o
  -1  10   9       82.49       87.42     19.87 o
   0  10   9        0.09        8.11     15.28 o
   1  10   9       41.19       19.12     21.85 o
   2  10   9        0.01       18.26     12.96 o
   3  10   9       48.37       49.14     14.33 o
   4  10   9      117.86      131.52     21.43 o
  -3  11   9       26.03       16.30     15.90 o
  -2  11   9        1.12       13.64     16.39 o
  -1  11   9       66.59       62.28     20.38 o
   0  11   9       12.25       14.43      6.70 o
   1  11   9        3.97       21.65     22.66 o
   2  11   9       10.41       43.44     27.21 o
  -9   0  10        4.17        3.19      8.47 o
  -8   0  10      739.12      668.17     36.21 o
  -7   0  10      204.24      218.13     24.20 o
  -6   0  10       37.67       31.33     10.10 o
  -5   0  10      446.24      481.55     27.69 o
  -4   0  10      375.25      391.55     24.76 o
  -3   0  10       54.33       59.21      7.20 o
  -2   0  10       78.22       63.98      6.56 o
  -1   0  10       80.32       72.31      6.97 o
   0   0  10       17.46       18.29      5.52 o
   1   0  10       70.97       65.29      7.35 o
   2   0  10       39.89       30.29      7.54 o
   3   0  10       30.63       25.71     10.40 o
   4   0  10       21.57       15.50      6.66 o
   5   0  10       27.44       57.45     12.77 o
   6   0  10      266.79      267.50     17.81 o
   7   0  10      166.49      188.67     25.03 o
   8   0  10      196.33      218.43     27.83 o
  -9   1  10       15.51       25.18      7.90 o
  -8   1  10      102.67       96.98     12.61 o
  -7   1  10      127.25      125.79     13.34 o
  -6   1  10       21.73       32.08      7.65 o
  -5   1  10        0.04        8.05      5.53 o
  -4   1  10       12.25       11.18      3.20 o
  -3   1  10        0.44       -0.34      2.26 o
  -2   1  10       40.77       38.27      4.00 o
  -1   1  10        3.82        2.75      2.19 o
   0   1  10      129.54      127.13      6.50 o
   1   1  10       57.37       58.19      6.22 o
   2   1  10       39.86       47.02      9.30 o
   3   1  10      957.35      949.24     17.72 o
   4   1  10      227.28      229.47     10.80 o
   5   1  10      436.97      399.49     14.04 o
   6   1  10      130.82      138.06     12.03 o
   7   1  10       21.38       34.10     10.31 o
   8   1  10       10.30        8.51     12.56 o
  -9   2  10        0.08        3.88      5.52 o
  -8   2  10        5.00        3.22      5.02 o
  -7   2  10      103.81      107.05     18.90 o
  -6   2  10      342.04      325.47     17.42 o
  -5   2  10      121.19      136.31     12.71 o
  -4   2  10       41.10       32.96      3.76 o
  -3   2  10      439.34      431.81     10.48 o
  -2   2  10      142.73      154.89      7.50 o
  -1   2  10       16.52       18.25      3.21 o
   0   2  10       90.20       86.58      5.59 o
   1   2  10      254.63      245.74      8.70 o
   2   2  10       71.89       83.44      7.17 o
   3   2  10       89.52       84.91      7.49 o
   4   2  10        7.91        6.86      5.59 o
   5   2  10        8.10       13.74      4.62 o
   6   2  10       68.09       69.46      9.48 o
   7   2  10       51.11       74.54     23.02 o
   8   2  10       52.43       47.12     11.68 o
  -9   3  10       91.93      115.36     14.01 o
  -8   3  10        1.38       -1.31      5.18 o
  -7   3  10       74.70       60.36     19.61 o
  -6   3  10        1.73        0.70      3.98 o
  -5   3  10       22.50       23.71      6.40 o
  -4   3  10        0.77        3.94      3.84 o
  -3   3  10       93.07       95.67      5.36 o
  -2   3  10        2.91       -0.57      2.43 o
  -1   3  10       40.07       39.59      4.48 o
   0   3  10        1.90        2.27      3.90 o
   1   3  10      980.44      924.59     15.96 o
   2   3  10      206.92      216.74      8.85 o
   3   3  10        5.80       14.05      4.24 o
   4   3  10       92.64       87.63      7.87 o
   5   3  10        0.67        2.08      5.33 o
   6   3  10        2.98       -0.91      5.41 o
   7   3  10      137.25      128.91     32.52 o
   8   3  10       68.53       61.93     12.73 o
  -9   4  10       13.12        7.49      6.19 o
  -8   4  10        1.23        1.54      5.50 o
  -7   4  10       36.59       23.94     16.48 o
  -6   4  10      124.04      138.24     13.66 o
  -5   4  10       75.63       99.17      9.38 o
  -4   4  10      683.50      693.98     18.85 o
  -3   4  10      571.42      541.92     10.75 o
  -2   4  10      183.62      182.16     13.07 o
  -1   4  10      625.00      580.31     12.09 o
   0   4  10      197.10      188.18      7.75 o
   1   4  10       14.87       12.14      3.59 o
   2   4  10        1.19       -2.99      2.83 o
   3   4  10       48.00       52.35      9.01 o
   4   4  10        0.66        3.15      4.89 o
   5   4  10       67.46       57.80      8.25 o
   6   4  10        3.79        2.54      5.38 o
   7   4  10       63.43       59.81     17.50 o
  -8   5  10       40.04       59.43     16.27 o
  -7   5  10       18.91       14.99      6.41 o
  -6   5  10        3.08        3.32      7.27 o
  -5   5  10       13.59       10.59      4.93 o
  -4   5  10       52.18       56.99     12.71 o
  -3   5  10       35.13       30.89      6.18 o
  -2   5  10      123.42      136.25     10.26 o
  -1   5  10     1016.50      988.66     16.05 o
   0   5  10      726.01      692.86     14.95 o
   1   5  10        0.03       -4.18      3.48 o
   2   5  10       20.81       19.06      3.93 o
   3   5  10       48.94       55.09      6.60 o
   4   5  10        6.11        8.78      5.59 o
   5   5  10        9.76       12.66      7.66 o
   6   5  10       33.58       46.47     10.71 o
   7   5  10        0.73        9.34      7.52 o
  -8   6  10        1.35        3.71      8.28 o
  -7   6  10        0.88       -3.28      7.01 o
  -6   6  10       30.18       37.64      6.97 o
  -5   6  10        1.97        2.54      4.49 o
  -4   6  10      117.17      137.09     10.59 o
  -3   6  10       73.05       70.89      7.82 o
  -2   6  10      349.74      323.83     13.34 o
  -1   6  10       17.52       14.16      5.51 o
   0   6  10       14.15        6.64      5.18 o
   1   6  10       12.00       19.37      3.93 o
   2   6  10       16.48       17.90      4.58 o
   3   6  10        1.36        5.00      6.00 o
   4   6  10        0.25       33.04     13.93 o
   5   6  10        0.00       -0.38      9.16 o
   6   6  10        4.65        6.63     11.62 o
   7   6  10        5.14        3.32      6.75 o
  -7   7  10        0.36       -1.76      7.67 o
  -6   7  10        7.39       11.22      9.45 o
  -5   7  10       16.01       22.12     10.47 o
  -4   7  10        3.70        0.52      3.86 o
  -3   7  10      251.70      239.53     10.48 o
  -2   7  10       55.70       84.19     28.05 o
  -1   7  10       38.01       29.06      9.74 o
   0   7  10      112.94      105.77      9.46 o
   1   7  10       22.33       14.21      5.28 o
   2   7  10       75.74       88.88     11.14 o
   3   7  10      129.44      140.80     14.11 o
   4   7  10        3.21       16.22      7.01 o
   5   7  10        6.54       13.29      7.60 o
   6   7  10        8.84       -3.52      6.20 o
  -6   8  10       32.26       23.55     11.37 o
  -5   8  10       21.81       19.45     10.21 o
  -4   8  10       23.34       25.56      7.62 o
  -3   8  10      125.18      141.18     16.92 o
  -2   8  10       23.73       33.54      8.71 o
  -1   8  10        0.98       -4.02      4.48 o
   0   8  10      471.46      477.05     29.91 o
   1   8  10      249.13      250.82     22.52 o
   2   8  10       17.55        4.14     10.97 o
   3   8  10        0.16        8.03     11.82 o
   4   8  10        0.10       22.36     14.35 o
   5   8  10        0.00       -1.92     12.52 o
  -5   9  10       34.77       41.39      9.29 o
  -4   9  10       11.08       17.88      7.41 o
  -3   9  10        2.46        7.31      6.36 o
  -2   9  10        1.38       -1.20     13.10 o
  -1   9  10        0.08      -12.85     13.29 o
   0   9  10       17.71       22.66     12.72 o
   1   9  10      202.72      254.64     26.10 o
   2   9  10      102.58       90.54     18.57 o
   3   9  10       46.58       45.56     16.04 o
   4   9  10       64.87       55.54     17.20 o
  -4  10  10       69.07       57.32     16.31 o
  -3  10  10        6.61        8.44     13.63 o
  -2  10  10        4.67       25.97     16.07 o
  -1  10  10       45.67       63.38     19.42 o
   0  10  10        5.75      -13.77     15.91 o
   2  10  10       59.50       47.99     15.63 o
   3  10  10      104.45      118.14     20.55 o
  -9   1  11        5.71        4.43      5.92 o
  -8   1  11       10.79       15.04      6.70 o
  -7   1  11       30.27       31.15      7.86 o
  -6   1  11       54.36       48.46      9.35 o
  -5   1  11       53.21       59.25      6.47 o
  -4   1  11        0.95       -0.21      2.62 o
  -3   1  11       54.10       58.31      4.69 o
  -2   1  11       69.67       72.46      5.01 o
  -1   1  11       41.37       32.31      4.42 o
   0   1  11      111.73      106.44      6.27 o
   1   1  11       48.24       39.63      4.36 o
   2   1  11        5.17        9.02      4.11 o
   3   1  11      162.49      185.79     13.56 o
   4   1  11       10.22       15.47      4.80 o
   5   1  11      214.93      196.19     13.73 o
   6   1  11       71.36       53.98      9.02 o
   7   1  11       14.66       13.78      9.88 o
  -9   2  11       40.93       38.06      9.50 o
  -8   2  11       18.37        8.41      6.01 o
  -7   2  11       24.67       26.99      7.76 o
  -6   2  11      107.99       94.38     11.89 o
  -5   2  11      255.94      222.93     15.58 o
  -4   2  11      118.93      134.69      8.78 o
  -3   2  11       26.54       23.72      4.23 o
  -2   2  11      399.82      394.88     10.33 o
  -1   2  11      106.60       97.46      5.91 o
   0   2  11       37.92       41.26      6.62 o
   1   2  11      275.44      258.87      8.96 o
   2   2  11        3.60        4.35      3.83 o
   3   2  11        5.85       11.23      3.95 o
   4   2  11       10.25       12.18      4.56 o
   5   2  11       59.46       52.92      6.91 o
   6   2  11       14.03       11.15      5.96 o
   7   2  11        9.66        5.46      9.18 o
  -8   3  11        2.14       -3.83      4.78 o
  -7   3  11       21.08       15.61      6.71 o
  -6   3  11      335.86      324.32     17.67 o
  -5   3  11       35.28       22.64      6.83 o
  -4   3  11       30.31       21.28      9.93 o
  -3   3  11        3.80       -0.51      2.34 o
  -2   3  11       29.54       32.89      4.52 o
  -1   3  11       45.95       53.13      5.32 o
   0   3  11       19.95       19.51      4.59 o
   1   3  11      274.39      282.41      9.56 o
   2   3  11      354.78      377.43     12.23 o
   3   3  11       20.27       24.22      5.24 o
   4   3  11       87.25       95.97      8.64 o
   5   3  11      109.82      118.28     11.45 o
   6   3  11       12.78       17.79      7.06 o
   7   3  11      123.13      138.59     16.29 o
  -8   4  11        2.27       -0.39      5.61 o
  -7   4  11      100.90      109.84     13.20 o
  -6   4  11       55.05       70.50     12.79 o
  -5   4  11       71.88       73.17     10.01 o
  -4   4  11       94.33      104.19      9.80 o
  -3   4  11        0.27        9.31      8.72 o
  -2   4  11       59.09       52.53      5.11 o
  -1   4  11       89.17       99.67      6.03 o
   0   4  11       35.81       31.01      4.30 o
   1   4  11       18.08       20.17      3.96 o
   2   4  11       20.53       23.12      5.63 o
   3   4  11      121.91      139.64      9.89 o
   4   4  11        0.16        2.65      4.44 o
   5   4  11       15.21       12.90      6.36 o
   6   4  11       10.86        2.66      5.95 o
   7   4  11      122.06      122.38     23.18 o
  -8   5  11       25.09       33.27      9.06 o
  -7   5  11       25.45       21.71      6.26 o
  -6   5  11       25.13        9.24      6.54 o
  -5   5  11        0.16        0.41      4.53 o
  -4   5  11       61.66       71.80      8.41 o
  -3   5  11       15.96       20.39      5.79 o
  -2   5  11       16.43       16.16      5.54 o
  -1   5  11       29.53       30.97      4.80 o
   0   5  11        0.11       -3.10      2.79 o
   1   5  11        7.40        4.36      3.31 o
   2   5  11       96.03       98.75      7.30 o
   3   5  11       10.82       10.22      4.60 o
   4   5  11        0.16        0.39      5.63 o
   5   5  11        5.46       10.53      7.76 o
   6   5  11       24.93       43.77     10.78 o
  -7   6  11        1.74       14.89     10.03 o
  -6   6  11       53.86       75.40      9.31 o
  -5   6  11       10.07        8.70      5.09 o
  -4   6  11        0.32       -4.59      4.04 o
  -3   6  11      298.73      308.16     13.71 o
  -2   6  11      274.99      251.81     12.52 o
  -1   6  11      120.39      108.65     10.02 o
   0   6  11       16.17       17.14      4.84 o
   1   6  11      112.04      120.30      7.77 o
   2   6  11       38.55       34.57      6.02 o
   3   6  11       13.81       15.42      7.35 o
   4   6  11        9.01       16.82      7.78 o
   5   6  11      156.97      164.86     32.36 o
   6   6  11       28.16       20.38      9.15 o
  -6   7  11        6.94       13.15     10.05 o
  -5   7  11        7.71        4.28      7.64 o
  -4   7  11        2.87        2.13      4.80 o
  -3   7  11        0.72       -8.55      6.00 o
  -2   7  11      132.18      132.20     14.80 o
  -1   7  11       40.01       44.95      7.21 o
   0   7  11        0.57        7.53      7.42 o
   1   7  11       60.48       59.19      7.94 o
   2   7  11      277.91      293.57     17.37 o
   3   7  11       75.74       85.14     14.56 o
   4   7  11       53.35       63.62     11.61 o
   5   7  11       56.00       46.82     11.22 o
  -6   8  11       13.88       21.00     11.17 o
  -5   8  11        2.18        2.53      7.47 o
  -4   8  11       52.87       60.78     14.69 o
  -3   8  11       23.77       18.69      9.96 o
  -2   8  11       45.03       48.53     16.61 o
  -1   8  11        1.79        6.24      6.32 o
   0   8  11       79.75       60.65     16.62 o
   1   8  11        1.70       -7.51     10.29 o
   2   8  11        8.66        5.39     11.88 o
   3   8  11       28.59        7.26     12.96 o
   4   8  11       34.63       32.93     15.69 o
  -4   9  11       79.77       80.47     11.04 o
  -3   9  11       22.60       16.69      7.62 o
   0   9  11      232.61      263.42     27.36 o
   1   9  11       22.29       37.12     15.16 o
   2   9  11       10.02       20.37     14.39 o
   3   9  11        1.94       26.85     15.57 o
  -2  10  11       39.55       26.73     16.34 o
  -8   0  12       86.57       70.88     16.36 o
  -7   0  12       19.11       20.80     10.52 o
  -6   0  12        0.55       -1.23      6.34 o
  -5   0  12       33.36       27.77      5.75 o
  -4   0  12      278.30      288.65     36.20 o
  -3   0  12     1238.83     1150.04     27.53 o
  -2   0  12      102.19      102.09      8.67 o
  -1   0  12       73.55       72.58      7.67 o
   0   0  12      282.11      250.41     11.97 o
   1   0  12        1.10        7.27      6.56 o
   2   0  12      305.97      284.63     20.12 o
   3   0  12      577.18      559.51     22.43 o
   4   0  12      132.26      124.54     14.27 o
   5   0  12       73.87       85.22     12.19 o
   6   0  12        9.12        8.25      6.79 o
   7   0  12        0.49       -4.02     12.60 o
  -8   1  12        1.16        3.01      6.13 o
  -7   1  12       67.68       80.76      6.56 o
  -6   1  12        6.04        4.25      3.82 o
  -5   1  12       80.73       69.91      6.49 o
  -4   1  12       60.09       66.83      5.77 o
  -3   1  12       30.61       33.22      4.06 o
  -2   1  12        6.45        7.45      3.91 o
  -1   1  12        2.42       -1.72      3.19 o
   0   1  12        0.54       -0.64      4.35 o
   1   1  12      159.24      161.55     10.37 o
   2   1  12      191.21      209.05     10.45 o
   3   1  12        8.32        4.11      4.84 o
   4   1  12      124.38      145.37     10.61 o
   5   1  12        5.91        3.50      4.46 o
   6   1  12        5.50        1.26      5.89 o
   7   1  12       77.99       77.87     14.26 o
  -8   2  12        9.94       19.22      7.72 o
  -7   2  12        0.50        0.70      5.03 o
  -6   2  12       36.31       35.83     17.61 o
  -5   2  12      214.90      245.92     17.10 o
  -4   2  12       25.26       23.55      4.07 o
  -3   2  12       26.21       32.55      4.18 o
  -2   2  12        3.37        8.02      2.96 o
  -1   2  12       79.37       91.96      6.03 o
   0   2  12      131.84      142.07      9.46 o
   1   2  12      123.13      130.29      8.21 o
   2   2  12       72.80       73.06      7.55 o
   3   2  12        5.98        0.90      5.20 o
   4   2  12        6.40       -1.67      5.78 o
   5   2  12       52.80       57.87      7.78 o
   6   2  12        1.10       -0.66      7.04 o
  -8   3  12        7.07        4.24      5.75 o
  -7   3  12        7.86        1.55      5.22 o
  -6   3  12        3.74        4.84      9.04 o
  -5   3  12      161.04      194.39     25.95 o
  -4   3  12       29.57       30.38     13.54 o
  -3   3  12        1.89        0.29      2.79 o
  -2   3  12       26.64       28.35      4.72 o
  -1   3  12       65.93       69.22      5.94 o
   0   3  12       29.93       32.72      4.40 o
   1   3  12        4.68        1.45      3.23 o
   2   3  12        6.19        1.47      6.46 o
   3   3  12       18.79       15.05      5.07 o
   4   3  12        2.27        8.03      5.96 o
   5   3  12      112.72      107.61     11.41 o
   6   3  12        2.80       -2.82      5.67 o
  -7   4  12       35.15       28.70     14.33 o
  -6   4  12        6.20        8.56      5.54 o
  -5   4  12       42.89       49.37      8.08 o
  -4   4  12       89.86       96.54     10.15 o
  -3   4  12       27.70       20.40      3.75 o
  -2   4  12       99.84       98.31      6.73 o
  -1   4  12      321.19      311.28      9.21 o
   0   4  12       25.47       27.50      4.67 o
   1   4  12        2.04        1.68      6.01 o
   2   4  12        0.08       -2.84      3.70 o
   3   4  12        0.84        5.48      4.43 o
   4   4  12        1.94        5.68      4.42 o
   5   4  12        0.38        2.06      5.78 o
   6   4  12       33.40       58.68      9.90 o
  -7   5  12      122.52      152.45     13.02 o
  -6   5  12       26.59       29.43      7.17 o
  -5   5  12       84.07       97.79     11.78 o
  -4   5  12      269.62      276.98     14.47 o
  -3   5  12      296.62      284.14     13.98 o
  -2   5  12       16.84       22.41      6.54 o
  -1   5  12        7.26        9.29      3.55 o
   0   5  12       24.24       21.62      5.64 o
   1   5  12       50.41       48.92      5.57 o
   2   5  12       16.96       23.15      5.52 o
   3   5  12      300.05      300.65     12.49 o
   4   5  12      316.91      342.65     19.97 o
   5   5  12       13.17       23.21      9.01 o
  -6   6  12        8.73        6.34      5.83 o
  -5   6  12       14.69        7.57      5.64 o
  -4   6  12       35.23       26.86      6.78 o
  -3   6  12       40.79       34.04      8.29 o
  -2   6  12      130.29      118.77     11.19 o
  -1   6  12        2.75       -0.30      3.95 o
   0   6  12       29.61       34.52      5.96 o
   1   6  12       13.08       14.10      4.34 o
   2   6  12        5.34        1.10      7.80 o
   3   6  12       14.04       10.50      7.51 o
   4   6  12        2.77        2.83      6.99 o
   5   6  12        3.78       -3.79      6.63 o
  -5   7  12       54.04       40.23     13.07 o
  -4   7  12        8.23        1.52      5.49 o
  -3   7  12        1.15       -0.70      6.28 o
  -2   7  12       47.88       44.51     11.68 o
  -1   7  12       90.45       99.08     10.32 o
   0   7  12       34.22       29.26      6.14 o
   1   7  12        9.63        7.99      7.09 o
   2   7  12      107.27      118.31     13.21 o
   3   7  12        0.15       -4.57      9.31 o
   4   7  12       19.26       19.56      9.69 o
  -4   8  12       14.95        9.38      9.27 o
  -3   8  12       46.12       63.40     14.90 o
  -2   8  12        0.26        4.73      7.49 o
  -1   8  12       47.04       56.21     17.19 o
   0   8  12      128.00      127.72     29.90 o
   1   8  12       51.19       50.47     16.42 o
   2   8  12        2.48        8.04     13.43 o
   3   8  12        6.39       17.88     15.04 o
   0   9  12       39.06       63.87     17.59 o
   1   9  12       94.84       82.83     19.75 o
  -7   1  13       47.88       41.29      8.99 o
  -6   1  13        3.23        2.85      3.33 o
  -5   1  13       39.43       34.09      4.44 o
  -4   1  13        8.68        6.57      3.05 o
  -3   1  13       30.49       29.13      3.92 o
  -2   1  13       11.53       10.56      3.87 o
  -1   1  13        8.70        3.06      3.14 o
   0   1  13        2.93        8.36      3.49 o
   1   1  13       52.21       37.80      5.48 o
   2   1  13       66.70      100.80      8.88 o
   3   1  13       79.70       63.72      7.77 o
   4   1  13       73.69       81.61      8.76 o
   5   1  13       40.07       36.20     11.87 o
   6   1  13       30.50       18.83     14.23 o
  -7   2  13        0.05       12.98      6.80 o
  -6   2  13        0.50       -1.45      5.37 o
  -5   2  13       43.86       34.53      7.54 o
  -4   2  13       15.01       17.20      3.97 o
  -3   2  13      103.70       97.57      6.17 o
  -2   2  13      231.14      222.36      8.52 o
  -1   2  13      250.22      256.39     10.67 o
   0   2  13       94.45       96.57      6.76 o
   1   2  13       40.77       40.05      5.55 o
   2   2  13       26.76       25.22      5.75 o
   3   2  13       35.11       31.21      6.24 o
   4   2  13      154.84      160.85     11.54 o
   5   2  13       10.09        2.44      4.65 o
  -7   3  13       27.99        9.46      9.92 o
  -6   3  13       47.02       39.70      7.88 o
  -5   3  13       19.69       19.80      6.44 o
  -4   3  13       66.30       74.46      9.47 o
  -3   3  13       63.78       62.70      5.07 o
  -2   3  13       10.71        7.50      4.64 o
  -1   3  13       39.84       42.98      4.89 o
   0   3  13       25.81       25.73      4.82 o
   1   3  13       27.78       14.67      4.46 o
   2   3  13       32.06       22.22      5.59 o
   3   3  13        0.08        7.17      4.97 o
   4   3  13      134.53      142.69     10.78 o
   5   3  13       15.72       15.85      7.25 o
  -6   4  13      116.82      128.40     12.38 o
  -5   4  13        0.24       -2.97      5.00 o
  -4   4  13       31.15       20.26      6.43 o
  -3   4  13       27.40       22.46      4.62 o
  -2   4  13        0.41        1.25      2.93 o
  -1   4  13      173.26      169.97      8.07 o
   0   4  13      161.83      172.69      9.51 o
   1   4  13       58.88       73.43      6.93 o
   2   4  13       17.00       13.50      5.30 o
   3   4  13        4.38       14.77      5.25 o
   4   4  13       28.66       42.80      8.49 o
   5   4  13        0.35        3.54      6.01 o
  -6   5  13       30.10       50.68      8.74 o
  -5   5  13        2.28        3.56      5.50 o
  -4   5  13       23.15       27.88      7.33 o
  -3   5  13       58.88       71.30      9.43 o
  -2   5  13      113.85      110.14      6.41 o
  -1   5  13        0.01        0.14      3.32 o
   0   5  13        0.70        2.94      3.71 o
   1   5  13        6.21        7.70      4.17 o
   2   5  13        3.36        1.37      4.60 o
   3   5  13        0.02       -3.19      4.22 o
   4   5  13        4.89       14.18      6.91 o
  -5   6  13        0.35        5.03      5.79 o
  -4   6  13       10.40       15.45      6.44 o
  -3   6  13        0.15       -3.65      5.00 o
  -2   6  13       44.08       41.58     10.13 o
  -1   6  13       16.18       25.71      5.53 o
   0   6  13       65.53       69.88      6.67 o
   1   6  13      103.44      108.10      8.24 o
   2   6  13      160.46      196.33     12.22 o
   3   6  13       10.16       14.22      7.62 o
   4   6  13       10.04        2.69      7.43 o
  -4   7  13       20.88       17.48      6.75 o
  -3   7  13       83.92       86.68     18.96 o
  -2   7  13        0.60        3.33      5.80 o
  -1   7  13      146.72      159.84     11.12 o
   0   7  13       55.95       51.76      8.74 o
   1   7  13       30.50       23.68      6.25 o
   2   7  13       65.00       71.42     10.87 o
  -2   8  13        4.41       -1.91      7.76 o
  -1   8  13       55.65       52.65     13.73 o
   0   8  13      110.25      143.08     16.82 o
   1   8  13       38.45       57.46     17.57 o
  -6   0  14       44.40       53.32     19.18 o
  -5   0  14       62.06       51.94      8.97 o
  -4   0  14      151.02      159.03     10.54 o
  -3   0  14       14.71       22.10      9.18 o
  -2   0  14       17.82       10.23      4.85 o
  -1   0  14      268.40      236.74     13.36 o
   0   0  14      205.91      197.79     13.13 o
   1   0  14      200.05      198.94     17.00 o
   2   0  14      351.89      346.75     19.22 o
   3   0  14       38.49       28.82      8.67 o
   4   0  14      242.46      227.60     19.57 o
   5   0  14      288.83      325.52     22.07 o
  -6   1  14        6.91        9.89      3.29 o
  -5   1  14        1.35        2.00      2.89 o
  -4   1  14       54.47       68.31      5.56 o
  -3   1  14        0.23        1.79      3.88 o
  -2   1  14      107.64      105.64      6.97 o
  -1   1  14       30.53       20.75      5.91 o
   0   1  14        5.88        7.32      4.10 o
   1   1  14        5.59       -2.03      3.63 o
   2   1  14        5.48        4.86      6.90 o
   3   1  14        6.59        6.16      5.00 o
   4   1  14       42.30       40.24      8.14 o
  -6   2  14       83.83      100.11     11.38 o
  -5   2  14       12.15       12.45      6.72 o
  -4   2  14       34.14       40.05      4.40 o
  -3   2  14       39.40       34.38      5.68 o
  -2   2  14        1.08        3.46      2.96 o
  -1   2  14       31.38       35.78      4.84 o
   0   2  14        8.20        5.67      3.53 o
   1   2  14      145.85      134.37      9.21 o
   2   2  14       85.97      106.33      9.33 o
   3   2  14      155.13      171.89     11.74 o
   4   2  14        8.64        4.87      4.71 o
  -6   3  14        2.02        6.85      6.17 o
  -5   3  14       16.64       17.19      7.58 o
  -4   3  14        0.15        3.57      4.06 o
  -3   3  14        4.43       -1.23      2.59 o
  -2   3  14        0.48        0.24      2.70 o
  -1   3  14       17.58       18.18      4.03 o
   0   3  14       55.43       59.57      6.28 o
   1   3  14        3.04        3.64      4.77 o
   2   3  14        0.08       -5.52      4.45 o
   3   3  14        4.78        0.64      4.68 o
   4   3  14        5.38        0.70      5.47 o
  -5   4  14       11.23       16.15      9.16 o
  -4   4  14        1.71        9.49      5.88 o
  -3   4  14       38.68       39.97      4.51 o
  -2   4  14        1.11        1.71      3.05 o
  -1   4  14       10.98       11.83      4.02 o
   0   4  14        1.40       -1.39      3.25 o
   1   4  14       14.18       19.29      5.13 o
   2   4  14       37.49       44.98      7.26 o
   3   4  14       30.92       32.50      6.56 o
  -4   5  14        9.61        4.97      5.99 o
  -3   5  14        0.15       -3.62      4.92 o
  -2   5  14       33.40       41.67      5.08 o
  -1   5  14       37.84       44.58      7.02 o
   0   5  14       21.08       28.20      5.30 o
   1   5  14       58.14       71.83      7.32 o
   2   5  14       11.04       25.43      6.44 o
   3   5  14       98.59      102.94      9.95 o
  -3   6  14       92.59       93.14     13.32 o
  -2   6  14        0.04       -5.58      5.24 o
  -1   6  14        0.71       -3.36      3.25 o
   0   6  14        5.79        6.83      4.07 o
   1   6  14        9.05        4.22      4.28 o
   2   6  14        6.02        5.90      4.99 o
  -5   1  15        0.69        4.82      3.70 o
  -4   1  15        0.01        2.67      3.17 o
  -3   1  15       11.11        7.62      3.58 o
  -2   1  15       12.42       13.10      3.97 o
  -1   1  15        0.00        3.47      3.49 o
   0   1  15       20.31       11.90      4.31 o
   1   1  15        9.70       11.76      4.95 o
   2   1  15       28.05       21.84      6.05 o
   3   1  15       29.58       19.22      6.00 o
  -5   2  15        0.12        4.53      4.06 o
  -4   2  15       27.47       34.16      4.51 o
  -3   2  15        0.82        0.90      3.06 o
  -2   2  15      176.68      189.86      9.04 o
  -1   2  15        0.71       -0.43      3.68 o
   0   2  15       46.94       44.08      6.07 o
   1   2  15        7.44        7.13      5.63 o
   2   2  15        0.53        1.06      4.81 o
   3   2  15       18.38       15.58      8.56 o
  -4   3  15        0.06       -5.08      3.97 o
  -3   3  15        0.90        5.04      2.99 o
  -2   3  15       13.17       21.26      4.33 o
  -1   3  15        0.03       -2.42      3.28 o
   0   3  15       66.90       74.49      8.50 o
   1   3  15       11.32        6.90      4.62 o
   2   3  15       44.21       49.30      7.51 o
  -3   4  15       18.97       21.10      3.87 o
  -2   4  15       19.87       24.34      4.88 o
  -1   4  15       21.28       29.35      5.33 o
   0   4  15       68.32       79.63      7.51 o
   1   4  15        1.91        5.04      4.35 o
  -2   5  15        0.03       -0.20      3.37 o
  -1   5  15       20.05       18.23      4.81 o
   0   5  15        2.15        3.17      5.66 o
  -2   0  16        5.17        5.75      5.65 o
  -1   0  16        2.66        0.04      5.33 o
   0   0  16       96.09       97.04     10.91 o
  -2   1  16        1.59        5.86      3.81 o
  -1   1  16        3.81       -2.74      3.56 o
   0   1  16        9.40        9.16      7.56 o
  -1   2  16        2.11        7.67      4.17 o
 
